# Supplementary material for: 2-Methyl-4-chlorophenoxyacetic acid (MCPA) sorption and desorption as a function of biochar properties and pyrolysis temperature
Source: PLoS One. 2023 Sep 8;18(9):e0291398. doi: 10.1371/journal.pone.0291398 (PMC10490996; doi:10.1371/journal.pone.0291398)
Supplement: S2 Text — xlsx–An EXCEL file with the raw data on the biochar characterization along with the fitted sorption curve coefficients. Used for determining the relationships between biochar properties and sorption coefficients. MCPA.xlsx—An Excel datafile with all the collected raw sorption and desorption data. FTIR.CSV–A CSV file with the data from the ATR_FTIR analysis. (TXT) [file pone.0291398.s002.txt]

library(readr)

mcpa <- read_csv("<PATH TO> mcpa.csv")
View(mcpa)

library(dplyr)

sum<-mcpa %>% group_by(Feedstock,Temp,Conc) %>% 
  summarize(Ce.mean = mean(Ce),Ce.stdev=sd(Ce),Cs.mean=mean(Cs),Cs.stdev=sd(Cs),DCe=mean(DCe))

## Script is run three times for the different feedstocks (PM, RH and WP)
## feedstock --> fs

fs="PM"

dta<-subset(subset(sum,Feedstock==fs),Temp=="RAW")
dtb<-subset(subset(sum,Feedstock==fs),Temp=="350")
dtc<-subset(subset(sum,Feedstock==fs),Temp=="500")
dtd<-subset(subset(sum,Feedstock==fs),Temp=="800")

tp="RAW"

## Langmuir Sorption Fit -->
res<-capture.output(langmuiranalysis(dta$Ce.mean,dta$Cs.mean))

for (i in 1:length(res)) 
{
  print(res[i])
  if(!grepl("Formula", res[i], fixed=TRUE))
  {
    if(grepl("Qmax", res[i], fixed=TRUE)) qm<-as.numeric(scan(text = res[i], what = "")[2])
    if(grepl("Kl", res[i], fixed=TRUE)) kl<-as.numeric(scan(text = res[i], what = "")[2])
    if(grepl("Akaike", res[i], fixed=TRUE)) aic<-as.numeric(parse(res[i+1]," ",element=2))
    if(grepl("Bayesian", res[i], fixed=TRUE)) bic<-as.numeric(parse(res[i+1]," ",element=2))
    if(grepl("Root Mean Squared Error", res[i], fixed=TRUE)) rmse<-as.numeric(parse(res[i+1]," ",element=2))
    if(grepl("Mean Absolute Error", res[i], fixed=TRUE)) mae<-as.numeric(parse(res[i+1]," ",element=2))
    if(grepl("Multiple R-squared", res[i], fixed=TRUE)) rsq<- as.numeric(gsub(",", "",(scan(text = res[i], what = "")[3])))
  }}


tab<-data.frame(fs,tp,qm,kl,aic,bic,mae,rmse,rsq)
tabres<-tab

## next ones -->   tabres<-rbind(tabres,tab)

my_eqa<-function(x){(tabres$kl[1]*x*tabres$qm[1])/(1+(tabres$kl[1]*x))}

me_kfa<-substitute(paste(
  K[l]," = ",rsq),
  list(rsq=round(tabres$kl[1],digits=4)))

me_na<-substitute(paste(
  Q[m]," = ",n),
  list(n=round(tabres$qm[1],digits=2)))

mea<-substitute(paste(
       R^2," = ",r),list(r=round(tabres$rsq[1],digits=2)))

## Freundlich graph -- errorbars + data fit plus coefficients dislpayed on graph>>
a<-eval(substitute(ggplot(dta,aes(x=dta$Ce.mean,y=dta$Cs.mean))+theme_bw()+
    labs(  x=expression("Equilibrium Liquid Concentration ("*mu*"g mL"^-1*")"), 
           y=expression("Sorbed Solid Concentration ("*mu*"g g"^-1*")"),
           title="(A)"
         )+
    geom_point(col="blue")+
    geom_errorbar(aes(ymin=dta$Cs.mean-dta$Cs.stdev, ymax=dta$Cs.mean+dta$Cs.stdev))+
    geom_errorbar(aes(xmin=dta$Ce.mean-dta$Ce.stdev, xmax=dta$Ce.mean+dta$Ce.stdev))+
    stat_function(fun=my_eqa,col="darkred",size=.5,linetype="dashed")+ 
    theme(plot.title = element_text(hjust = 0.5))+
    theme(plot.title = element_text(size = 12, face = "bold"))+
      annotate("text",x=0.8*max(dta$Ce.mean),y=0.1*max(dta$Cs.mean),hjust=.2,label=mea)+
      annotate("text",x=0.8*max(dta$Ce.mean),y=0.3*max(dta$Cs.mean),hjust=.2,label=me_na)+
      annotate("text",x=0.8*max(dta$Ce.mean),y=0.2*max(dta$Cs.mean),hjust=.2,label=me_kfa)
    ))


## Langmuir Sorption Fit -->

tp<-"300"

res<-capture.output(langmuiranalysis(dtb$Ce.mean,dtb$Cs.mean))
for (i in 1:length(res)) 
{
  print(res[i])
  if(!grepl("Formula", res[i], fixed=TRUE))
  {
    if(grepl("Qmax", res[i], fixed=TRUE)) qm<-as.numeric(scan(text = res[i], what = "")[2])
    if(grepl("Kl", res[i], fixed=TRUE)) kl<-as.numeric(scan(text = res[i], what = "")[2])
    if(grepl("Akaike", res[i], fixed=TRUE)) aic<-as.numeric(parse(res[i+1]," ",element=2))
    if(grepl("Bayesian", res[i], fixed=TRUE)) bic<-as.numeric(parse(res[i+1]," ",element=2))
    if(grepl("Root Mean Squared Error", res[i], fixed=TRUE)) rmse<-as.numeric(parse(res[i+1]," ",element=2))
    if(grepl("Mean Absolute Error", res[i], fixed=TRUE)) mae<-as.numeric(parse(res[i+1]," ",element=2))
    if(grepl("Multiple R-squared", res[i], fixed=TRUE)) rsq<- as.numeric(gsub(",", "",(scan(text = res[i], what = "")[3])))
  }}

tab<-data.frame(fs,tp,qm,kl,aic,bic,mae,rmse,rsq)
tabres<-rbind(tabres,tab)

## next ones -->   tabres<-rbind(tabres,tab)

my_eqb<-function(x){(tabres$kl[2]*x*tabres$qm[2])/(1+(tabres$kl[2]*x))}

me_kfb<-substitute(paste(
  K[l]," = ",rsq),
  list(rsq=round(tabres$kl[1],digits=4)))

me_nb<-substitute(paste(
  Q[m]," = ",n),
  list(n=round(tabres$qm[2],digits=2)))

meb<-substitute(paste(
  R^2," = ",rs),
  list(rs=round(rsq,digits=2)))

## Langmuir Sorption Fit -->
b<-eval(substitute(ggplot(dtb,aes(x=dtb$Ce.mean,y=dtb$Cs.mean))+theme_bw()+
  labs(  x=expression("Equilibrium Liquid Concentration ("*mu*"g mL"^-1*")"), 
         y=expression("Sorbed Solid Concentration ("*mu*"g g"^-1*")"),
         title="(B)"
  )+
  geom_point(col="blue")+
  geom_errorbar(aes(ymin=dtb$Cs.mean-dtb$Cs.stdev, ymax=dtb$Cs.mean+dtb$Cs.stdev))+
  geom_errorbar(aes(xmin=dtb$Ce.mean-dtb$Ce.stdev, xmax=dtb$Ce.mean+dtb$Ce.stdev))+
  stat_function(fun=my_eqb,col="darkred",size=.5,linetype="dashed")+ 
  theme(plot.title = element_text(hjust = 0.5))+
  theme(plot.title = element_text(size = 12, face = "bold"))+
  annotate("text",x=0.8*max(dtb$Ce.mean),y=0.1*max(dtb$Cs.mean),hjust=.2,label=meb)+
  annotate("text",x=0.8*max(dtb$Ce.mean),y=0.3*max(dtb$Cs.mean),hjust=.2,label=me_nb)+
  annotate("text",x=0.8*max(dtb$Ce.mean),y=0.2*max(dtb$Cs.mean),hjust=.2,label=me_kfb)
))


## Langmuir Sorption Fit -->
tp<-"500"
res<-capture.output(langmuiranalysis(dtc$Ce.mean,dtc$Cs.mean))

for (i in 1:length(res)) 
{
  print(res[i])
  if(!grepl("Formula", res[i], fixed=TRUE))
  {
    if(grepl("Qmax", res[i], fixed=TRUE)) qm<-as.numeric(scan(text = res[i], what = "")[2])
    if(grepl("Kl", res[i], fixed=TRUE)) kl<-as.numeric(scan(text = res[i], what = "")[2])
    if(grepl("Akaike", res[i], fixed=TRUE)) aic<-as.numeric(parse(res[i+1]," ",element=2))
    if(grepl("Bayesian", res[i], fixed=TRUE)) bic<-as.numeric(parse(res[i+1]," ",element=2))
    if(grepl("Root Mean Squared Error", res[i], fixed=TRUE)) rmse<-as.numeric(parse(res[i+1]," ",element=2))
    if(grepl("Mean Absolute Error", res[i], fixed=TRUE)) mae<-as.numeric(parse(res[i+1]," ",element=2))
    if(grepl("Multiple R-squared", res[i], fixed=TRUE)) rsq<- as.numeric(gsub(",", "",(scan(text = res[i], what = "")[3])))
  }}
tab<-data.frame(fs,tp,qm,kl,aic,bic,mae,rmse,rsq)

tabres<-rbind(tabres,tab)

my_eqc<-function(x){(tabres$kl[3]*x*tabres$qm[3])/(1+(tabres$kl[3]*x))}

me_kfc<-substitute(paste(
  K[l]," = ",rsq),
  list(rsq=round(tabres$kl[3],digits=4)))

me_nc<-substitute(paste(
  Q[m]," = ",n),
  list(n=round(tabres$qm[3],digits=2)))

mec<-substitute(paste(
  R^2," = ",rs),
  list(rs=round(rsq,digits=2)))

## Graph -- errorbars + data fit plus coefficients dislpayed on graph>>
c<-eval(substitute(ggplot(dtc,aes(x=dtc$Ce.mean,y=dtc$Cs.mean))+theme_bw()+
  labs(  x=expression("Equilibrium Liquid Concentration ("*mu*"g mL"^-1*")"), 
         y=expression("Sorbed Solid Concentration ("*mu*"g g"^-1*")"),
         title="(C)"
  )+
  geom_point(col="blue")+
  geom_errorbar(aes(ymin=dtc$Cs.mean-dtc$Cs.stdev, ymax=dtc$Cs.mean+dtc$Cs.stdev))+
  geom_errorbar(aes(xmin=dtc$Ce.mean-dtc$Ce.stdev, xmax=dtc$Ce.mean+dtc$Ce.stdev))+
  stat_function(fun=my_eqc,col="darkred",size=.5,linetype="dashed")+ 
  theme(plot.title = element_text(hjust = 0.5))+
  theme(plot.title = element_text(size = 12, face = "bold"))+
    annotate("text",x=0.8*max(dtc$Ce.mean),y=0.1*max(dtc$Cs.mean),hjust=.2,label=mec)+
    annotate("text",x=0.8*max(dtc$Ce.mean),y=0.3*max(dtc$Cs.mean),hjust=.2,label=me_nc)+
    annotate("text",x=0.8*max(dtc$Ce.mean),y=0.2*max(dtc$Cs.mean),hjust=.2,label=me_kfc)
  ))


## Langmuir Sorption Fit -->
tp<-"800"
res<-capture.output(langmuiranalysis(dtd$Ce.mean,dtd$Cs.mean))

for (i in 1:length(res)) 
{
  print(res[i])
  if(!grepl("Formula", res[i], fixed=TRUE))
  {
    if(grepl("Qmax", res[i], fixed=TRUE)) qm<-as.numeric(scan(text = res[i], what = "")[2])
    if(grepl("Kl", res[i], fixed=TRUE)) kl<-as.numeric(scan(text = res[i], what = "")[2])
    if(grepl("Akaike", res[i], fixed=TRUE)) aic<-as.numeric(parse(res[i+1]," ",element=2))
    if(grepl("Bayesian", res[i], fixed=TRUE)) bic<-as.numeric(parse(res[i+1]," ",element=2))
    if(grepl("Root Mean Squared Error", res[i], fixed=TRUE)) rmse<-as.numeric(parse(res[i+1]," ",element=2))
    if(grepl("Mean Absolute Error", res[i], fixed=TRUE)) mae<-as.numeric(parse(res[i+1]," ",element=2))
    if(grepl("Multiple R-squared", res[i], fixed=TRUE)) rsq<- as.numeric(gsub(",", "",(scan(text = res[i], what = "")[3])))
  }}
tab<-data.frame(fs,tp,qm,kl,aic,bic,mae,rmse,rsq)

tabres<-rbind(tabres,tab)

my_eqd<-function(x){(tabres$kl[4]*x*tabres$qm[4])/(1+(tabres$kl[4]*x))}

me_kfd<-substitute(paste(
  K[l]," = ",rsq),
  list(rsq=round(tabres$kl[4],digits=4)))

me_nd<-substitute(paste(
  Q[m]," = ",n),
  list(n=round(tabres$qm[4],digits=2)))

med<-substitute(paste(
  R^2," = ",rs),
  list(rs=round(rsq,digits=2)))


## Graph -- errorbars + data fit plus coefficients dislpayed on graph>>
d<-eval(substitute(ggplot(dtd,aes(x=dtd$Ce.mean,y=dtd$Cs.mean))+theme_bw()+
  labs(  x=expression("Equilibrium Liquid Concentration ("*mu*"g mL"^-1*")"), 
         y=expression("Sorbed Solid Concentration ("*mu*"g g"^-1*")"),
         title="(D)"
  )+
  geom_point(col="blue")+
  geom_errorbar(aes(ymin=dtd$Cs.mean-dtd$Cs.stdev, ymax=dtd$Cs.mean+dtd$Cs.stdev))+
  geom_errorbar(aes(xmin=dtd$Ce.mean-dtd$Ce.stdev, xmax=dtd$Ce.mean+dtd$Ce.stdev))+
  stat_function(fun=my_eqd,col="darkred",size=.5,linetype="dashed")+ 
  theme(plot.title = element_text(hjust = 0.5))+
  theme(plot.title = element_text(size = 12, face = "bold"))+
    annotate("text",x=0.8*max(dtd$Ce.mean),y=0.1*max(dtd$Cs.mean),hjust=.2,label=med)+
    annotate("text",x=0.8*max(dtd$Ce.mean),y=0.3*max(dtd$Cs.mean),hjust=.2,label=me_nd)+
    annotate("text",x=0.8*max(dtd$Ce.mean),y=0.2*max(dtd$Cs.mean),hjust=.2,label=me_kfd)
  ))

## display graph for all conditions.. 

multiplot(a,b,c,d, cols = 4)

## display summary table for coefficients:

tabres 
