# Supplementary material for: 2-Methyl-4-chlorophenoxyacetic acid (MCPA) sorption and desorption as a function of biochar properties and pyrolysis temperature
Source: PLoS One. 2023 Sep 8;18(9):e0291398. doi: 10.1371/journal.pone.0291398 (PMC10490996; doi:10.1371/journal.pone.0291398)
Supplement: S1 File — (CSV) [file pone.0291398.s003.csv]

wavenumber	PM	PM-350	PM-500	PM-800	RH	RH-350	RH-500	RH-800	WP	WP-350	WP-500	WP-800
399.9	0.011	0.0096	1.10E-02	-5.01E-02	1.29E-02	9.13E-03	7.89E-03	3.26E-03	1.15E-02	9.71E-03	7.67E-03	-4.15E-02
400.2	0.0125	0.0108	1.29E-02	-2.39E-02	1.51E-02	1.40E-02	1.25E-02	5.95E-03	1.29E-02	1.21E-02	1.05E-02	-1.91E-02
400.4	0.0125	0.0109	1.30E-02	-2.41E-02	1.52E-02	1.42E-02	1.25E-02	5.93E-03	1.29E-02	1.22E-02	1.06E-02	-1.82E-02
400.6	0.013	0.0114	1.37E-02	-1.76E-02	1.59E-02	1.58E-02	1.40E-02	7.39E-03	1.32E-02	1.28E-02	1.14E-02	-1.31E-02
400.9	0.013	0.0115	1.38E-02	-1.71E-02	1.59E-02	1.60E-02	1.40E-02	7.32E-03	1.31E-02	1.27E-02	1.14E-02	-1.20E-02
401.1	0.0132	0.0119	1.42E-02	-1.39E-02	1.63E-02	1.70E-02	1.49E-02	8.35E-03	1.33E-02	1.29E-02	1.18E-02	-9.84E-03
401.4	0.0133	0.012	1.42E-02	-1.32E-02	1.64E-02	1.72E-02	1.50E-02	8.30E-03	1.32E-02	1.27E-02	1.16E-02	-8.70E-03
401.6	0.0135	0.0122	1.44E-02	-1.13E-02	1.67E-02	1.81E-02	1.58E-02	9.15E-03	1.33E-02	1.29E-02	1.19E-02	-7.59E-03
401.9	0.0136	0.0122	1.43E-02	-1.04E-02	1.68E-02	1.85E-02	1.59E-02	9.14E-03	1.33E-02	1.27E-02	1.18E-02	-6.40E-03
402.1	0.0139	0.0124	1.44E-02	-9.28E-03	1.71E-02	1.94E-02	1.67E-02	9.88E-03	1.35E-02	1.28E-02	1.20E-02	-5.79E-03
402.3	0.0141	0.0125	1.42E-02	-8.32E-03	1.72E-02	1.98E-02	1.69E-02	9.87E-03	1.35E-02	1.28E-02	1.19E-02	-4.43E-03
402.6	0.0145	0.0126	1.42E-02	-7.65E-03	1.75E-02	2.07E-02	1.75E-02	1.05E-02	1.37E-02	1.29E-02	1.22E-02	-4.11E-03
402.8	0.0147	0.0127	1.40E-02	-6.57E-03	1.76E-02	2.11E-02	1.77E-02	1.05E-02	1.38E-02	1.30E-02	1.22E-02	-2.11E-03
403.1	0.015	0.0128	1.38E-02	-6.14E-03	1.78E-02	2.18E-02	1.82E-02	1.10E-02	1.40E-02	1.33E-02	1.26E-02	2.00E-03
403.3	0.0152	0.0128	1.35E-02	-4.78E-03	1.79E-02	2.21E-02	1.82E-02	1.10E-02	1.42E-02	1.34E-02	1.27E-02	4.20E-03
403.5	0.0154	0.0128	1.34E-02	-4.47E-03	1.81E-02	2.26E-02	1.86E-02	1.16E-02	1.44E-02	1.38E-02	1.31E-02	4.00E-03
403.8	0.0155	0.0127	1.31E-02	-2.30E-03	1.82E-02	2.27E-02	1.86E-02	1.16E-02	1.46E-02	1.40E-02	1.34E-02	5.55E-03
404	0.0156	0.0127	1.29E-02	2.16E-03	1.83E-02	2.31E-02	1.88E-02	1.21E-02	1.48E-02	1.43E-02	1.37E-02	5.28E-03
404.3	0.0155	0.0125	1.27E-02	4.41E-03	1.83E-02	2.31E-02	1.88E-02	1.22E-02	1.49E-02	1.45E-02	1.38E-02	6.59E-03
404.5	0.0156	0.0124	1.27E-02	4.14E-03	1.84E-02	2.32E-02	1.90E-02	1.27E-02	1.50E-02	1.47E-02	1.40E-02	6.24E-03
404.7	0.0155	0.0122	1.27E-02	5.61E-03	1.84E-02	2.32E-02	1.90E-02	1.28E-02	1.50E-02	1.47E-02	1.40E-02	7.38E-03
405	0.0156	0.0121	1.29E-02	5.33E-03	1.85E-02	2.34E-02	1.93E-02	1.33E-02	1.50E-02	1.47E-02	1.40E-02	6.98E-03
405.2	0.0155	0.012	1.31E-02	6.63E-03	1.85E-02	2.33E-02	1.94E-02	1.35E-02	1.49E-02	1.46E-02	1.39E-02	7.99E-03
405.5	0.0155	0.012	1.35E-02	6.37E-03	1.85E-02	2.36E-02	1.98E-02	1.39E-02	1.48E-02	1.46E-02	1.38E-02	7.56E-03
405.7	0.0155	0.012	1.39E-02	7.61E-03	1.86E-02	2.36E-02	1.99E-02	1.41E-02	1.46E-02	1.45E-02	1.36E-02	8.47E-03
405.9	0.0155	0.0121	1.43E-02	7.37E-03	1.86E-02	2.40E-02	2.03E-02	1.45E-02	1.44E-02	1.44E-02	1.36E-02	8.04E-03
406.2	0.0155	0.0123	1.46E-02	8.57E-03	1.87E-02	2.42E-02	2.04E-02	1.46E-02	1.42E-02	1.44E-02	1.36E-02	8.90E-03
406.4	0.0155	0.0125	1.49E-02	8.30E-03	1.87E-02	2.46E-02	2.08E-02	1.50E-02	1.40E-02	1.44E-02	1.36E-02	8.52E-03
406.7	0.0155	0.0127	1.50E-02	9.44E-03	1.87E-02	2.50E-02	2.09E-02	1.51E-02	1.38E-02	1.44E-02	1.37E-02	9.39E-03
406.9	0.0156	0.013	1.51E-02	9.13E-03	1.88E-02	2.55E-02	2.12E-02	1.54E-02	1.38E-02	1.45E-02	1.39E-02	9.09E-03
407.2	0.0156	0.0133	1.50E-02	1.02E-02	1.88E-02	2.58E-02	2.14E-02	1.54E-02	1.37E-02	1.45E-02	1.41E-02	1.00E-02
407.4	0.0157	0.0136	1.49E-02	9.81E-03	1.88E-02	2.62E-02	2.17E-02	1.57E-02	1.37E-02	1.47E-02	1.43E-02	9.80E-03
407.6	0.0157	0.0137	1.48E-02	1.07E-02	1.89E-02	2.64E-02	2.18E-02	1.57E-02	1.37E-02	1.48E-02	1.45E-02	1.08E-02
407.9	0.0157	0.0139	1.46E-02	1.03E-02	1.89E-02	2.67E-02	2.20E-02	1.60E-02	1.38E-02	1.49E-02	1.48E-02	1.05E-02
408.1	0.0157	0.0139	1.44E-02	1.11E-02	1.90E-02	2.67E-02	2.21E-02	1.59E-02	1.38E-02	1.50E-02	1.49E-02	1.14E-02
408.4	0.0157	0.0139	1.42E-02	1.06E-02	1.91E-02	2.68E-02	2.22E-02	1.61E-02	1.39E-02	1.51E-02	1.50E-02	1.12E-02
408.6	0.0156	0.0138	1.41E-02	1.14E-02	1.91E-02	2.67E-02	2.21E-02	1.61E-02	1.40E-02	1.52E-02	1.51E-02	1.20E-02
408.8	0.0155	0.0137	1.41E-02	1.10E-02	1.92E-02	2.68E-02	2.22E-02	1.63E-02	1.41E-02	1.54E-02	1.51E-02	1.17E-02
409.1	0.0154	0.0135	1.41E-02	1.18E-02	1.93E-02	2.67E-02	2.22E-02	1.63E-02	1.42E-02	1.55E-02	1.51E-02	1.25E-02
409.3	0.0154	0.0133	1.42E-02	1.14E-02	1.94E-02	2.68E-02	2.23E-02	1.66E-02	1.43E-02	1.57E-02	1.51E-02	1.22E-02
409.6	0.0154	0.0132	1.44E-02	1.22E-02	1.95E-02	2.68E-02	2.24E-02	1.66E-02	1.44E-02	1.58E-02	1.51E-02	1.29E-02
409.8	0.0155	0.0131	1.46E-02	1.19E-02	1.95E-02	2.70E-02	2.26E-02	1.69E-02	1.45E-02	1.59E-02	1.52E-02	1.25E-02
410	0.0156	0.013	1.47E-02	1.27E-02	1.95E-02	2.72E-02	2.27E-02	1.70E-02	1.44E-02	1.59E-02	1.52E-02	1.31E-02
410.3	0.0157	0.0129	1.48E-02	1.24E-02	1.95E-02	2.75E-02	2.30E-02	1.72E-02	1.44E-02	1.59E-02	1.53E-02	1.27E-02
410.5	0.0157	0.0129	1.48E-02	1.31E-02	1.95E-02	2.76E-02	2.32E-02	1.72E-02	1.42E-02	1.58E-02	1.53E-02	1.33E-02
410.8	0.0159	0.0129	1.48E-02	1.27E-02	1.95E-02	2.79E-02	2.35E-02	1.74E-02	1.41E-02	1.56E-02	1.53E-02	1.28E-02
411	0.0159	0.0128	1.48E-02	1.34E-02	1.95E-02	2.80E-02	2.37E-02	1.74E-02	1.39E-02	1.54E-02	1.53E-02	1.34E-02
411.3	0.016	0.0129	1.49E-02	1.30E-02	1.95E-02	2.82E-02	2.39E-02	1.76E-02	1.37E-02	1.53E-02	1.53E-02	1.30E-02
411.5	0.0161	0.0129	1.50E-02	1.37E-02	1.96E-02	2.82E-02	2.41E-02	1.75E-02	1.36E-02	1.51E-02	1.52E-02	1.36E-02
411.7	0.0162	0.0129	1.52E-02	1.33E-02	1.96E-02	2.83E-02	2.43E-02	1.77E-02	1.36E-02	1.51E-02	1.53E-02	1.34E-02
412	0.0163	0.013	1.54E-02	1.40E-02	1.97E-02	2.83E-02	2.44E-02	1.77E-02	1.37E-02	1.51E-02	1.53E-02	1.41E-02
412.2	0.0165	0.013	1.57E-02	1.38E-02	1.98E-02	2.84E-02	2.46E-02	1.80E-02	1.39E-02	1.53E-02	1.54E-02	1.40E-02
412.5	0.0166	0.0131	1.59E-02	1.45E-02	1.99E-02	2.86E-02	2.47E-02	1.81E-02	1.41E-02	1.54E-02	1.55E-02	1.48E-02
412.7	0.0167	0.0132	1.62E-02	1.42E-02	2.01E-02	2.88E-02	2.49E-02	1.84E-02	1.43E-02	1.57E-02	1.57E-02	1.47E-02
412.9	0.0167	0.0133	1.64E-02	1.50E-02	2.02E-02	2.91E-02	2.50E-02	1.86E-02	1.45E-02	1.59E-02	1.58E-02	1.55E-02
413.2	0.0168	0.0135	1.66E-02	1.48E-02	2.03E-02	2.94E-02	2.52E-02	1.89E-02	1.47E-02	1.62E-02	1.59E-02	1.54E-02
413.4	0.0167	0.0136	1.67E-02	1.55E-02	2.04E-02	2.97E-02	2.53E-02	1.89E-02	1.49E-02	1.63E-02	1.60E-02	1.61E-02
413.7	0.0167	0.0138	1.68E-02	1.53E-02	2.05E-02	3.01E-02	2.55E-02	1.92E-02	1.51E-02	1.64E-02	1.61E-02	1.59E-02
413.9	0.0166	0.014	1.68E-02	1.60E-02	2.05E-02	3.04E-02	2.56E-02	1.92E-02	1.51E-02	1.64E-02	1.61E-02	1.65E-02
414.1	0.0165	0.0142	1.67E-02	1.57E-02	2.05E-02	3.07E-02	2.58E-02	1.94E-02	1.52E-02	1.64E-02	1.61E-02	1.61E-02
414.4	0.0164	0.0143	1.67E-02	1.64E-02	2.05E-02	3.09E-02	2.59E-02	1.93E-02	1.52E-02	1.63E-02	1.60E-02	1.66E-02
414.6	0.0163	0.0145	1.67E-02	1.62E-02	2.05E-02	3.11E-02	2.60E-02	1.95E-02	1.53E-02	1.62E-02	1.60E-02	1.62E-02
414.9	0.0163	0.0146	1.67E-02	1.69E-02	2.06E-02	3.13E-02	2.60E-02	1.95E-02	1.54E-02	1.61E-02	1.60E-02	1.67E-02
415.1	0.0163	0.0147	1.68E-02	1.67E-02	2.06E-02	3.14E-02	2.61E-02	1.97E-02	1.55E-02	1.61E-02	1.60E-02	1.63E-02
415.4	0.0164	0.0149	1.70E-02	1.74E-02	2.07E-02	3.15E-02	2.61E-02	1.97E-02	1.56E-02	1.61E-02	1.60E-02	1.69E-02
415.6	0.0165	0.015	1.72E-02	1.72E-02	2.08E-02	3.16E-02	2.62E-02	1.99E-02	1.57E-02	1.62E-02	1.61E-02	1.67E-02
415.8	0.0166	0.015	1.75E-02	1.78E-02	2.09E-02	3.16E-02	2.63E-02	2.00E-02	1.58E-02	1.63E-02	1.62E-02	1.72E-02
416.1	0.0168	0.015	1.78E-02	1.76E-02	2.10E-02	3.17E-02	2.65E-02	2.02E-02	1.59E-02	1.65E-02	1.63E-02	1.71E-02
416.3	0.0169	0.0149	1.80E-02	1.82E-02	2.10E-02	3.17E-02	2.66E-02	2.03E-02	1.59E-02	1.66E-02	1.63E-02	1.77E-02
416.6	0.017	0.0147	1.81E-02	1.79E-02	2.11E-02	3.18E-02	2.68E-02	2.05E-02	1.59E-02	1.67E-02	1.64E-02	1.76E-02
416.8	0.017	0.0145	1.81E-02	1.85E-02	2.12E-02	3.19E-02	2.70E-02	2.06E-02	1.59E-02	1.68E-02	1.65E-02	1.82E-02
417	0.017	0.0143	1.80E-02	1.81E-02	2.13E-02	3.20E-02	2.72E-02	2.07E-02	1.59E-02	1.69E-02	1.67E-02	1.81E-02
417.3	0.017	0.014	1.79E-02	1.85E-02	2.14E-02	3.21E-02	2.73E-02	2.08E-02	1.60E-02	1.69E-02	1.67E-02	1.88E-02
417.5	0.0169	0.0139	1.76E-02	1.81E-02	2.15E-02	3.22E-02	2.74E-02	2.09E-02	1.61E-02	1.70E-02	1.69E-02	1.87E-02
417.8	0.0168	0.0138	1.74E-02	1.85E-02	2.16E-02	3.23E-02	2.74E-02	2.09E-02	1.62E-02	1.71E-02	1.70E-02	1.94E-02
418	0.0169	0.0138	1.72E-02	1.81E-02	2.17E-02	3.24E-02	2.75E-02	2.11E-02	1.64E-02	1.72E-02	1.70E-02	1.93E-02
418.2	0.0169	0.0138	1.70E-02	1.86E-02	2.17E-02	3.25E-02	2.74E-02	2.11E-02	1.65E-02	1.72E-02	1.70E-02	1.99E-02
418.5	0.017	0.014	1.70E-02	1.83E-02	2.17E-02	3.26E-02	2.74E-02	2.12E-02	1.66E-02	1.73E-02	1.70E-02	1.97E-02
418.7	0.0171	0.0141	1.70E-02	1.88E-02	2.16E-02	3.27E-02	2.74E-02	2.12E-02	1.67E-02	1.73E-02	1.69E-02	2.02E-02
419	0.0173	0.0144	1.71E-02	1.86E-02	2.16E-02	3.28E-02	2.75E-02	2.13E-02	1.68E-02	1.74E-02	1.69E-02	1.99E-02
419.2	0.0174	0.0146	1.73E-02	1.92E-02	2.16E-02	3.29E-02	2.75E-02	2.13E-02	1.67E-02	1.74E-02	1.67E-02	2.03E-02
419.4	0.0176	0.0149	1.76E-02	1.90E-02	2.17E-02	3.31E-02	2.76E-02	2.14E-02	1.67E-02	1.74E-02	1.66E-02	1.99E-02
419.7	0.0176	0.0151	1.78E-02	1.96E-02	2.17E-02	3.33E-02	2.77E-02	2.14E-02	1.65E-02	1.74E-02	1.65E-02	2.01E-02
419.9	0.0176	0.0152	1.81E-02	1.95E-02	2.18E-02	3.35E-02	2.79E-02	2.15E-02	1.64E-02	1.74E-02	1.64E-02	1.97E-02
420.2	0.0176	0.0153	1.83E-02	2.01E-02	2.18E-02	3.37E-02	2.79E-02	2.15E-02	1.63E-02	1.73E-02	1.63E-02	1.99E-02
420.4	0.0175	0.0154	1.84E-02	1.99E-02	2.19E-02	3.40E-02	2.81E-02	2.17E-02	1.62E-02	1.73E-02	1.63E-02	1.95E-02
420.7	0.0173	0.0153	1.84E-02	2.04E-02	2.19E-02	3.41E-02	2.81E-02	2.17E-02	1.61E-02	1.72E-02	1.63E-02	1.97E-02
420.9	0.0172	0.0152	1.84E-02	2.01E-02	2.19E-02	3.43E-02	2.82E-02	2.18E-02	1.61E-02	1.72E-02	1.63E-02	1.94E-02
421.1	0.017	0.015	1.83E-02	2.05E-02	2.18E-02	3.44E-02	2.83E-02	2.19E-02	1.61E-02	1.71E-02	1.64E-02	1.98E-02
421.4	0.0169	0.0149	1.82E-02	2.01E-02	2.18E-02	3.45E-02	2.84E-02	2.21E-02	1.62E-02	1.71E-02	1.64E-02	1.95E-02
421.6	0.0168	0.0147	1.81E-02	2.05E-02	2.18E-02	3.46E-02	2.85E-02	2.21E-02	1.62E-02	1.71E-02	1.65E-02	2.00E-02
421.9	0.0167	0.0146	1.81E-02	2.03E-02	2.18E-02	3.47E-02	2.86E-02	2.23E-02	1.63E-02	1.71E-02	1.66E-02	1.98E-02
422.1	0.0167	0.0146	1.81E-02	2.07E-02	2.19E-02	3.48E-02	2.87E-02	2.24E-02	1.64E-02	1.71E-02	1.66E-02	2.02E-02
422.3	0.0168	0.0145	1.82E-02	2.05E-02	2.19E-02	3.49E-02	2.89E-02	2.26E-02	1.65E-02	1.71E-02	1.66E-02	2.00E-02
422.6	0.0169	0.0146	1.83E-02	2.11E-02	2.19E-02	3.50E-02	2.90E-02	2.26E-02	1.64E-02	1.70E-02	1.66E-02	2.04E-02
422.8	0.017	0.0146	1.84E-02	2.10E-02	2.20E-02	3.51E-02	2.91E-02	2.28E-02	1.64E-02	1.70E-02	1.66E-02	2.02E-02
423.1	0.0172	0.0147	1.86E-02	2.17E-02	2.20E-02	3.51E-02	2.91E-02	2.27E-02	1.63E-02	1.69E-02	1.66E-02	2.06E-02
423.3	0.0174	0.0148	1.87E-02	2.17E-02	2.20E-02	3.51E-02	2.92E-02	2.28E-02	1.61E-02	1.68E-02	1.66E-02	2.04E-02
423.5	0.0176	0.015	1.89E-02	2.23E-02	2.20E-02	3.51E-02	2.92E-02	2.27E-02	1.59E-02	1.66E-02	1.65E-02	2.08E-02
423.8	0.0179	0.0152	1.91E-02	2.22E-02	2.21E-02	3.52E-02	2.92E-02	2.27E-02	1.57E-02	1.65E-02	1.65E-02	2.06E-02
424	0.0182	0.0154	1.92E-02	2.27E-02	2.21E-02	3.52E-02	2.93E-02	2.26E-02	1.56E-02	1.64E-02	1.65E-02	2.11E-02
424.3	0.0184	0.0156	1.94E-02	2.25E-02	2.22E-02	3.54E-02	2.94E-02	2.26E-02	1.54E-02	1.64E-02	1.65E-02	2.10E-02
424.5	0.0186	0.0158	1.95E-02	2.29E-02	2.24E-02	3.55E-02	2.95E-02	2.25E-02	1.54E-02	1.64E-02	1.66E-02	2.15E-02
424.8	0.0188	0.016	1.96E-02	2.27E-02	2.25E-02	3.58E-02	2.98E-02	2.27E-02	1.54E-02	1.65E-02	1.66E-02	2.14E-02
425	0.0189	0.016	1.96E-02	2.31E-02	2.26E-02	3.61E-02	3.00E-02	2.27E-02	1.55E-02	1.67E-02	1.67E-02	2.19E-02
425.2	0.019	0.0161	1.96E-02	2.29E-02	2.28E-02	3.65E-02	3.03E-02	2.29E-02	1.57E-02	1.68E-02	1.68E-02	2.18E-02
425.5	0.0191	0.0161	1.96E-02	2.34E-02	2.29E-02	3.68E-02	3.06E-02	2.29E-02	1.59E-02	1.69E-02	1.69E-02	2.22E-02
425.7	0.0191	0.016	1.96E-02	2.32E-02	2.30E-02	3.72E-02	3.10E-02	2.32E-02	1.61E-02	1.70E-02	1.70E-02	2.20E-02
426	0.019	0.0159	1.96E-02	2.37E-02	2.31E-02	3.75E-02	3.12E-02	2.32E-02	1.62E-02	1.71E-02	1.71E-02	2.23E-02
426.2	0.019	0.0159	1.96E-02	2.35E-02	2.31E-02	3.77E-02	3.14E-02	2.34E-02	1.63E-02	1.71E-02	1.71E-02	2.20E-02
426.4	0.019	0.0158	1.96E-02	2.39E-02	2.32E-02	3.78E-02	3.15E-02	2.34E-02	1.64E-02	1.71E-02	1.71E-02	2.22E-02
426.7	0.019	0.0158	1.96E-02	2.37E-02	2.32E-02	3.79E-02	3.16E-02	2.35E-02	1.64E-02	1.71E-02	1.70E-02	2.19E-02
426.9	0.0189	0.0158	1.96E-02	2.42E-02	2.32E-02	3.79E-02	3.15E-02	2.35E-02	1.64E-02	1.70E-02	1.69E-02	2.21E-02
427.2	0.019	0.0159	1.96E-02	2.40E-02	2.32E-02	3.80E-02	3.15E-02	2.35E-02	1.63E-02	1.70E-02	1.69E-02	2.18E-02
427.4	0.019	0.0159	1.96E-02	2.44E-02	2.32E-02	3.81E-02	3.14E-02	2.35E-02	1.63E-02	1.70E-02	1.68E-02	2.21E-02
427.6	0.019	0.0161	1.95E-02	2.42E-02	2.32E-02	3.82E-02	3.14E-02	2.36E-02	1.63E-02	1.70E-02	1.68E-02	2.19E-02
427.9	0.019	0.0161	1.94E-02	2.46E-02	2.32E-02	3.84E-02	3.14E-02	2.36E-02	1.63E-02	1.70E-02	1.67E-02	2.23E-02
428.1	0.019	0.0162	1.93E-02	2.44E-02	2.33E-02	3.86E-02	3.15E-02	2.38E-02	1.63E-02	1.71E-02	1.68E-02	2.22E-02
428.4	0.0189	0.0163	1.92E-02	2.48E-02	2.33E-02	3.89E-02	3.16E-02	2.39E-02	1.63E-02	1.72E-02	1.69E-02	2.26E-02
428.6	0.0189	0.0163	1.91E-02	2.46E-02	2.33E-02	3.91E-02	3.17E-02	2.41E-02	1.63E-02	1.74E-02	1.70E-02	2.26E-02
428.8	0.0188	0.0163	1.91E-02	2.49E-02	2.34E-02	3.93E-02	3.18E-02	2.42E-02	1.63E-02	1.76E-02	1.71E-02	2.31E-02
429.1	0.0188	0.0163	1.91E-02	2.46E-02	2.34E-02	3.95E-02	3.20E-02	2.44E-02	1.62E-02	1.77E-02	1.72E-02	2.31E-02
429.3	0.0188	0.0163	1.91E-02	2.48E-02	2.35E-02	3.97E-02	3.21E-02	2.45E-02	1.61E-02	1.79E-02	1.73E-02	2.35E-02
429.6	0.0188	0.0163	1.93E-02	2.46E-02	2.36E-02	3.98E-02	3.22E-02	2.47E-02	1.61E-02	1.80E-02	1.74E-02	2.35E-02
429.8	0.0188	0.0163	1.94E-02	2.49E-02	2.36E-02	3.99E-02	3.22E-02	2.47E-02	1.60E-02	1.80E-02	1.74E-02	2.39E-02
430.1	0.0188	0.0163	1.96E-02	2.47E-02	2.36E-02	4.00E-02	3.23E-02	2.48E-02	1.60E-02	1.81E-02	1.75E-02	2.37E-02
430.3	0.0188	0.0163	1.97E-02	2.52E-02	2.36E-02	4.01E-02	3.24E-02	2.47E-02	1.59E-02	1.80E-02	1.75E-02	2.41E-02
430.5	0.0189	0.0163	1.99E-02	2.52E-02	2.36E-02	4.02E-02	3.25E-02	2.48E-02	1.60E-02	1.80E-02	1.74E-02	2.39E-02
430.8	0.0189	0.0162	2.00E-02	2.57E-02	2.36E-02	4.04E-02	3.25E-02	2.47E-02	1.60E-02	1.79E-02	1.74E-02	2.42E-02
431	0.019	0.0162	2.01E-02	2.57E-02	2.36E-02	4.06E-02	3.27E-02	2.48E-02	1.62E-02	1.78E-02	1.74E-02	2.40E-02
431.3	0.019	0.0161	2.02E-02	2.63E-02	2.36E-02	4.09E-02	3.28E-02	2.48E-02	1.63E-02	1.76E-02	1.73E-02	2.43E-02
431.5	0.0191	0.016	2.02E-02	2.62E-02	2.36E-02	4.12E-02	3.29E-02	2.50E-02	1.65E-02	1.76E-02	1.73E-02	2.41E-02
431.7	0.0191	0.0159	2.01E-02	2.66E-02	2.37E-02	4.15E-02	3.30E-02	2.51E-02	1.67E-02	1.75E-02	1.73E-02	2.44E-02
432	0.0192	0.0158	2.00E-02	2.64E-02	2.38E-02	4.18E-02	3.32E-02	2.53E-02	1.69E-02	1.75E-02	1.73E-02	2.42E-02
432.2	0.0193	0.0157	1.99E-02	2.67E-02	2.39E-02	4.20E-02	3.33E-02	2.55E-02	1.71E-02	1.76E-02	1.74E-02	2.46E-02
432.5	0.0194	0.0157	1.99E-02	2.65E-02	2.41E-02	4.23E-02	3.34E-02	2.57E-02	1.72E-02	1.77E-02	1.74E-02	2.44E-02
432.7	0.0195	0.0157	1.98E-02	2.68E-02	2.42E-02	4.24E-02	3.34E-02	2.58E-02	1.72E-02	1.78E-02	1.75E-02	2.48E-02
432.9	0.0195	0.0157	1.98E-02	2.67E-02	2.44E-02	4.25E-02	3.35E-02	2.59E-02	1.72E-02	1.79E-02	1.76E-02	2.47E-02
433.2	0.0196	0.0157	1.98E-02	2.71E-02	2.44E-02	4.26E-02	3.34E-02	2.59E-02	1.71E-02	1.80E-02	1.76E-02	2.50E-02
433.4	0.0196	0.0158	1.99E-02	2.71E-02	2.45E-02	4.26E-02	3.34E-02	2.59E-02	1.71E-02	1.80E-02	1.76E-02	2.50E-02
433.7	0.0196	0.0159	2.00E-02	2.76E-02	2.45E-02	4.26E-02	3.34E-02	2.58E-02	1.70E-02	1.80E-02	1.76E-02	2.53E-02
433.9	0.0197	0.0161	2.02E-02	2.76E-02	2.45E-02	4.27E-02	3.34E-02	2.58E-02	1.70E-02	1.79E-02	1.75E-02	2.52E-02
434.2	0.0197	0.0162	2.04E-02	2.81E-02	2.44E-02	4.27E-02	3.34E-02	2.57E-02	1.69E-02	1.79E-02	1.75E-02	2.56E-02
434.4	0.0197	0.0163	2.06E-02	2.80E-02	2.43E-02	4.27E-02	3.35E-02	2.56E-02	1.69E-02	1.78E-02	1.74E-02	2.55E-02
434.6	0.0198	0.0164	2.08E-02	2.84E-02	2.42E-02	4.27E-02	3.36E-02	2.55E-02	1.69E-02	1.77E-02	1.74E-02	2.59E-02
434.9	0.0199	0.0165	2.09E-02	2.82E-02	2.41E-02	4.28E-02	3.38E-02	2.56E-02	1.69E-02	1.77E-02	1.73E-02	2.58E-02
435.1	0.0199	0.0165	2.10E-02	2.85E-02	2.41E-02	4.28E-02	3.39E-02	2.56E-02	1.69E-02	1.77E-02	1.73E-02	2.61E-02
435.4	0.02	0.0166	2.11E-02	2.83E-02	2.41E-02	4.29E-02	3.40E-02	2.57E-02	1.69E-02	1.78E-02	1.73E-02	2.60E-02
435.6	0.02	0.0166	2.11E-02	2.86E-02	2.41E-02	4.30E-02	3.41E-02	2.58E-02	1.70E-02	1.78E-02	1.73E-02	2.62E-02
435.8	0.0201	0.0166	2.10E-02	2.84E-02	2.42E-02	4.32E-02	3.42E-02	2.60E-02	1.70E-02	1.79E-02	1.73E-02	2.60E-02
436.1	0.0201	0.0166	2.09E-02	2.87E-02	2.44E-02	4.34E-02	3.43E-02	2.60E-02	1.71E-02	1.80E-02	1.73E-02	2.63E-02
436.3	0.0201	0.0166	2.08E-02	2.85E-02	2.45E-02	4.36E-02	3.44E-02	2.62E-02	1.72E-02	1.80E-02	1.74E-02	2.61E-02
436.6	0.0201	0.0166	2.07E-02	2.87E-02	2.47E-02	4.39E-02	3.44E-02	2.63E-02	1.73E-02	1.81E-02	1.74E-02	2.63E-02
436.8	0.0201	0.0166	2.06E-02	2.85E-02	2.49E-02	4.42E-02	3.46E-02	2.65E-02	1.74E-02	1.81E-02	1.75E-02	2.61E-02
437	0.0202	0.0166	2.06E-02	2.87E-02	2.50E-02	4.44E-02	3.47E-02	2.65E-02	1.75E-02	1.81E-02	1.76E-02	2.64E-02
437.3	0.0202	0.0166	2.06E-02	2.84E-02	2.51E-02	4.46E-02	3.49E-02	2.67E-02	1.76E-02	1.81E-02	1.77E-02	2.64E-02
437.5	0.0202	0.0165	2.06E-02	2.86E-02	2.52E-02	4.48E-02	3.50E-02	2.67E-02	1.76E-02	1.81E-02	1.78E-02	2.68E-02
437.8	0.0202	0.0165	2.06E-02	2.84E-02	2.53E-02	4.49E-02	3.52E-02	2.68E-02	1.76E-02	1.81E-02	1.79E-02	2.68E-02
438	0.0202	0.0165	2.07E-02	2.86E-02	2.53E-02	4.50E-02	3.54E-02	2.68E-02	1.76E-02	1.80E-02	1.79E-02	2.73E-02
438.3	0.0203	0.0166	2.08E-02	2.85E-02	2.53E-02	4.50E-02	3.56E-02	2.69E-02	1.75E-02	1.80E-02	1.80E-02	2.73E-02
438.5	0.0203	0.0166	2.09E-02	2.88E-02	2.52E-02	4.51E-02	3.57E-02	2.69E-02	1.74E-02	1.79E-02	1.80E-02	2.77E-02
438.7	0.0204	0.0167	2.10E-02	2.87E-02	2.52E-02	4.51E-02	3.59E-02	2.70E-02	1.72E-02	1.79E-02	1.80E-02	2.76E-02
439	0.0204	0.0167	2.11E-02	2.92E-02	2.52E-02	4.51E-02	3.60E-02	2.70E-02	1.71E-02	1.79E-02	1.80E-02	2.79E-02
439.2	0.0205	0.0167	2.11E-02	2.91E-02	2.52E-02	4.52E-02	3.61E-02	2.72E-02	1.71E-02	1.79E-02	1.80E-02	2.77E-02
439.5	0.0205	0.0167	2.12E-02	2.96E-02	2.51E-02	4.53E-02	3.63E-02	2.72E-02	1.70E-02	1.79E-02	1.80E-02	2.79E-02
439.7	0.0205	0.0166	2.12E-02	2.95E-02	2.52E-02	4.55E-02	3.65E-02	2.74E-02	1.71E-02	1.79E-02	1.80E-02	2.76E-02
439.9	0.0205	0.0166	2.13E-02	2.99E-02	2.51E-02	4.56E-02	3.66E-02	2.74E-02	1.71E-02	1.79E-02	1.80E-02	2.78E-02
440.2	0.0205	0.0165	2.14E-02	2.97E-02	2.51E-02	4.58E-02	3.68E-02	2.76E-02	1.72E-02	1.80E-02	1.80E-02	2.76E-02
440.4	0.0205	0.0164	2.15E-02	3.00E-02	2.51E-02	4.60E-02	3.69E-02	2.76E-02	1.72E-02	1.81E-02	1.80E-02	2.78E-02
440.7	0.0205	0.0164	2.16E-02	2.98E-02	2.51E-02	4.63E-02	3.70E-02	2.76E-02	1.73E-02	1.81E-02	1.80E-02	2.77E-02
440.9	0.0205	0.0163	2.17E-02	3.01E-02	2.51E-02	4.65E-02	3.70E-02	2.76E-02	1.74E-02	1.82E-02	1.80E-02	2.80E-02
441.1	0.0205	0.0164	2.18E-02	2.99E-02	2.51E-02	4.68E-02	3.71E-02	2.77E-02	1.75E-02	1.83E-02	1.81E-02	2.80E-02
441.4	0.0205	0.0164	2.19E-02	3.02E-02	2.51E-02	4.70E-02	3.71E-02	2.77E-02	1.76E-02	1.84E-02	1.82E-02	2.83E-02
441.6	0.0205	0.0165	2.19E-02	3.00E-02	2.52E-02	4.73E-02	3.72E-02	2.79E-02	1.77E-02	1.85E-02	1.83E-02	2.82E-02
441.9	0.0204	0.0166	2.19E-02	3.03E-02	2.52E-02	4.76E-02	3.73E-02	2.79E-02	1.78E-02	1.86E-02	1.84E-02	2.86E-02
442.1	0.0204	0.0167	2.20E-02	3.02E-02	2.53E-02	4.79E-02	3.74E-02	2.81E-02	1.79E-02	1.87E-02	1.86E-02	2.85E-02
442.3	0.0204	0.0167	2.20E-02	3.06E-02	2.54E-02	4.82E-02	3.74E-02	2.82E-02	1.79E-02	1.87E-02	1.87E-02	2.87E-02
442.6	0.0204	0.0168	2.20E-02	3.05E-02	2.55E-02	4.84E-02	3.75E-02	2.84E-02	1.79E-02	1.87E-02	1.87E-02	2.85E-02
442.8	0.0204	0.0168	2.20E-02	3.09E-02	2.56E-02	4.86E-02	3.76E-02	2.85E-02	1.78E-02	1.86E-02	1.87E-02	2.87E-02
443.1	0.0205	0.0168	2.20E-02	3.08E-02	2.56E-02	4.88E-02	3.77E-02	2.86E-02	1.76E-02	1.85E-02	1.87E-02	2.85E-02
443.3	0.0205	0.0168	2.20E-02	3.11E-02	2.57E-02	4.88E-02	3.78E-02	2.86E-02	1.74E-02	1.84E-02	1.86E-02	2.86E-02
443.6	0.0206	0.0168	2.20E-02	3.10E-02	2.57E-02	4.89E-02	3.78E-02	2.87E-02	1.71E-02	1.82E-02	1.85E-02	2.83E-02
443.8	0.0206	0.0167	2.20E-02	3.13E-02	2.57E-02	4.90E-02	3.78E-02	2.87E-02	1.69E-02	1.81E-02	1.84E-02	2.84E-02
444	0.0207	0.0166	2.20E-02	3.12E-02	2.56E-02	4.91E-02	3.79E-02	2.88E-02	1.67E-02	1.80E-02	1.84E-02	2.82E-02
444.3	0.0207	0.0166	2.21E-02	3.15E-02	2.56E-02	4.92E-02	3.78E-02	2.87E-02	1.66E-02	1.79E-02	1.83E-02	2.83E-02
444.5	0.0208	0.0166	2.21E-02	3.14E-02	2.56E-02	4.94E-02	3.78E-02	2.88E-02	1.65E-02	1.79E-02	1.83E-02	2.81E-02
444.8	0.0208	0.0166	2.22E-02	3.17E-02	2.55E-02	4.95E-02	3.78E-02	2.88E-02	1.65E-02	1.79E-02	1.82E-02	2.83E-02
445	0.0208	0.0167	2.22E-02	3.15E-02	2.55E-02	4.97E-02	3.79E-02	2.88E-02	1.66E-02	1.80E-02	1.82E-02	2.82E-02
445.2	0.0207	0.0167	2.22E-02	3.18E-02	2.55E-02	4.98E-02	3.79E-02	2.89E-02	1.67E-02	1.81E-02	1.83E-02	2.84E-02
445.5	0.0207	0.0168	2.22E-02	3.16E-02	2.56E-02	5.00E-02	3.80E-02	2.90E-02	1.69E-02	1.83E-02	1.84E-02	2.83E-02
445.7	0.0207	0.0169	2.22E-02	3.18E-02	2.57E-02	5.01E-02	3.81E-02	2.91E-02	1.70E-02	1.84E-02	1.84E-02	2.86E-02
446	0.0206	0.0169	2.22E-02	3.16E-02	2.57E-02	5.02E-02	3.83E-02	2.93E-02	1.72E-02	1.86E-02	1.85E-02	2.86E-02
446.2	0.0206	0.017	2.22E-02	3.18E-02	2.58E-02	5.03E-02	3.84E-02	2.94E-02	1.73E-02	1.87E-02	1.86E-02	2.89E-02
446.4	0.0207	0.0171	2.23E-02	3.17E-02	2.59E-02	5.04E-02	3.86E-02	2.95E-02	1.74E-02	1.88E-02	1.87E-02	2.90E-02
446.7	0.0207	0.0171	2.23E-02	3.20E-02	2.60E-02	5.05E-02	3.87E-02	2.96E-02	1.74E-02	1.88E-02	1.88E-02	2.93E-02
446.9	0.0208	0.0172	2.23E-02	3.19E-02	2.60E-02	5.06E-02	3.88E-02	2.97E-02	1.74E-02	1.88E-02	1.89E-02	2.93E-02
447.2	0.0208	0.0173	2.24E-02	3.23E-02	2.60E-02	5.07E-02	3.88E-02	2.98E-02	1.74E-02	1.88E-02	1.89E-02	2.96E-02
447.4	0.0208	0.0173	2.24E-02	3.23E-02	2.61E-02	5.08E-02	3.89E-02	2.98E-02	1.73E-02	1.87E-02	1.90E-02	2.95E-02
447.7	0.0208	0.0174	2.24E-02	3.27E-02	2.60E-02	5.08E-02	3.89E-02	2.98E-02	1.72E-02	1.86E-02	1.89E-02	2.98E-02
447.9	0.0207	0.0174	2.24E-02	3.27E-02	2.60E-02	5.09E-02	3.89E-02	2.99E-02	1.72E-02	1.84E-02	1.89E-02	2.97E-02
448.1	0.0206	0.0174	2.25E-02	3.31E-02	2.60E-02	5.09E-02	3.89E-02	2.98E-02	1.71E-02	1.82E-02	1.88E-02	2.98E-02
448.4	0.0205	0.0173	2.25E-02	3.31E-02	2.59E-02	5.10E-02	3.89E-02	2.98E-02	1.70E-02	1.80E-02	1.87E-02	2.97E-02
448.6	0.0204	0.0172	2.25E-02	3.35E-02	2.59E-02	5.10E-02	3.89E-02	2.97E-02	1.70E-02	1.78E-02	1.86E-02	2.98E-02
448.9	0.0203	0.0171	2.26E-02	3.35E-02	2.58E-02	5.11E-02	3.89E-02	2.97E-02	1.69E-02	1.77E-02	1.85E-02	2.96E-02
449.1	0.0203	0.017	2.27E-02	3.38E-02	2.58E-02	5.11E-02	3.90E-02	2.96E-02	1.68E-02	1.76E-02	1.84E-02	2.97E-02
449.3	0.0202	0.017	2.27E-02	3.38E-02	2.58E-02	5.13E-02	3.91E-02	2.97E-02	1.68E-02	1.76E-02	1.84E-02	2.95E-02
449.6	0.0203	0.0169	2.28E-02	3.42E-02	2.59E-02	5.14E-02	3.92E-02	2.97E-02	1.67E-02	1.76E-02	1.83E-02	2.96E-02
449.8	0.0204	0.017	2.29E-02	3.41E-02	2.60E-02	5.17E-02	3.94E-02	2.98E-02	1.67E-02	1.77E-02	1.83E-02	2.94E-02
450.1	0.0205	0.017	2.30E-02	3.45E-02	2.62E-02	5.19E-02	3.95E-02	2.98E-02	1.67E-02	1.78E-02	1.83E-02	2.96E-02
450.3	0.0206	0.0171	2.31E-02	3.45E-02	2.63E-02	5.22E-02	3.97E-02	2.99E-02	1.67E-02	1.79E-02	1.83E-02	2.95E-02
450.5	0.0208	0.0172	2.32E-02	3.48E-02	2.64E-02	5.24E-02	3.98E-02	2.99E-02	1.67E-02	1.80E-02	1.83E-02	2.97E-02
450.8	0.021	0.0173	2.33E-02	3.48E-02	2.65E-02	5.27E-02	4.00E-02	3.00E-02	1.68E-02	1.81E-02	1.83E-02	2.97E-02
451	0.0211	0.0173	2.33E-02	3.51E-02	2.65E-02	5.29E-02	4.01E-02	3.00E-02	1.68E-02	1.82E-02	1.83E-02	3.00E-02
451.3	0.0213	0.0174	2.33E-02	3.50E-02	2.66E-02	5.31E-02	4.03E-02	3.01E-02	1.70E-02	1.83E-02	1.83E-02	2.99E-02
451.5	0.0213	0.0174	2.33E-02	3.52E-02	2.66E-02	5.32E-02	4.04E-02	3.01E-02	1.71E-02	1.83E-02	1.84E-02	3.02E-02
451.8	0.0214	0.0174	2.32E-02	3.50E-02	2.66E-02	5.33E-02	4.06E-02	3.02E-02	1.72E-02	1.84E-02	1.84E-02	3.02E-02
452	0.0214	0.0174	2.32E-02	3.52E-02	2.66E-02	5.34E-02	4.07E-02	3.02E-02	1.73E-02	1.85E-02	1.85E-02	3.05E-02
452.2	0.0214	0.0174	2.32E-02	3.49E-02	2.67E-02	5.35E-02	4.09E-02	3.03E-02	1.75E-02	1.86E-02	1.86E-02	3.04E-02
452.5	0.0214	0.0174	2.32E-02	3.50E-02	2.68E-02	5.36E-02	4.10E-02	3.03E-02	1.75E-02	1.86E-02	1.87E-02	3.07E-02
452.7	0.0214	0.0174	2.32E-02	3.48E-02	2.69E-02	5.37E-02	4.10E-02	3.04E-02	1.76E-02	1.87E-02	1.88E-02	3.06E-02
453	0.0214	0.0175	2.33E-02	3.50E-02	2.71E-02	5.37E-02	4.11E-02	3.04E-02	1.76E-02	1.87E-02	1.88E-02	3.08E-02
453.2	0.0214	0.0175	2.34E-02	3.48E-02	2.72E-02	5.38E-02	4.11E-02	3.05E-02	1.76E-02	1.87E-02	1.89E-02	3.08E-02
453.4	0.0214	0.0176	2.35E-02	3.51E-02	2.74E-02	5.39E-02	4.11E-02	3.05E-02	1.76E-02	1.87E-02	1.88E-02	3.10E-02
453.7	0.0214	0.0176	2.36E-02	3.49E-02	2.75E-02	5.40E-02	4.11E-02	3.06E-02	1.75E-02	1.87E-02	1.88E-02	3.09E-02
453.9	0.0214	0.0176	2.37E-02	3.52E-02	2.76E-02	5.41E-02	4.10E-02	3.07E-02	1.75E-02	1.87E-02	1.88E-02	3.11E-02
454.2	0.0215	0.0176	2.38E-02	3.50E-02	2.77E-02	5.43E-02	4.10E-02	3.08E-02	1.74E-02	1.86E-02	1.88E-02	3.10E-02
454.4	0.0215	0.0176	2.38E-02	3.53E-02	2.77E-02	5.44E-02	4.09E-02	3.09E-02	1.74E-02	1.86E-02	1.87E-02	3.12E-02
454.6	0.0216	0.0177	2.39E-02	3.51E-02	2.78E-02	5.46E-02	4.09E-02	3.10E-02	1.74E-02	1.85E-02	1.87E-02	3.11E-02
454.9	0.0216	0.0177	2.39E-02	3.54E-02	2.78E-02	5.48E-02	4.09E-02	3.11E-02	1.75E-02	1.85E-02	1.87E-02	3.13E-02
455.1	0.0217	0.0177	2.39E-02	3.53E-02	2.78E-02	5.49E-02	4.10E-02	3.13E-02	1.75E-02	1.84E-02	1.87E-02	3.12E-02
455.4	0.0217	0.0177	2.39E-02	3.55E-02	2.78E-02	5.50E-02	4.10E-02	3.13E-02	1.75E-02	1.84E-02	1.87E-02	3.14E-02
455.6	0.0218	0.0176	2.39E-02	3.54E-02	2.78E-02	5.50E-02	4.10E-02	3.14E-02	1.75E-02	1.84E-02	1.88E-02	3.12E-02
455.8	0.0218	0.0176	2.39E-02	3.57E-02	2.77E-02	5.51E-02	4.11E-02	3.14E-02	1.75E-02	1.84E-02	1.88E-02	3.14E-02
456.1	0.0219	0.0176	2.39E-02	3.56E-02	2.77E-02	5.51E-02	4.11E-02	3.14E-02	1.74E-02	1.85E-02	1.89E-02	3.13E-02
456.3	0.0219	0.0175	2.39E-02	3.60E-02	2.76E-02	5.51E-02	4.12E-02	3.13E-02	1.73E-02	1.86E-02	1.89E-02	3.14E-02
456.6	0.022	0.0175	2.40E-02	3.59E-02	2.75E-02	5.52E-02	4.12E-02	3.13E-02	1.72E-02	1.87E-02	1.90E-02	3.13E-02
456.8	0.022	0.0175	2.40E-02	3.63E-02	2.75E-02	5.52E-02	4.13E-02	3.12E-02	1.71E-02	1.88E-02	1.91E-02	3.15E-02
457.1	0.022	0.0174	2.41E-02	3.63E-02	2.74E-02	5.53E-02	4.13E-02	3.12E-02	1.70E-02	1.89E-02	1.91E-02	3.14E-02
457.3	0.0221	0.0174	2.41E-02	3.66E-02	2.73E-02	5.54E-02	4.13E-02	3.12E-02	1.70E-02	1.90E-02	1.92E-02	3.17E-02
457.5	0.0221	0.0174	2.42E-02	3.67E-02	2.72E-02	5.55E-02	4.14E-02	3.12E-02	1.70E-02	1.91E-02	1.93E-02	3.16E-02
457.8	0.0221	0.0174	2.43E-02	3.70E-02	2.71E-02	5.56E-02	4.15E-02	3.12E-02	1.71E-02	1.91E-02	1.93E-02	3.19E-02
458	0.0222	0.0174	2.44E-02	3.71E-02	2.71E-02	5.57E-02	4.15E-02	3.13E-02	1.72E-02	1.91E-02	1.94E-02	3.18E-02
458.3	0.0222	0.0174	2.45E-02	3.74E-02	2.71E-02	5.58E-02	4.16E-02	3.13E-02	1.74E-02	1.91E-02	1.94E-02	3.21E-02
458.5	0.0223	0.0174	2.46E-02	3.74E-02	2.71E-02	5.60E-02	4.17E-02	3.14E-02	1.75E-02	1.91E-02	1.95E-02	3.20E-02
458.7	0.0223	0.0174	2.45E-02	3.77E-02	2.71E-02	5.62E-02	4.17E-02	3.15E-02	1.76E-02	1.90E-02	1.95E-02	3.22E-02
459	0.0224	0.0174	2.45E-02	3.75E-02	2.71E-02	5.63E-02	4.18E-02	3.16E-02	1.76E-02	1.89E-02	1.95E-02	3.21E-02
459.2	0.0224	0.0174	2.43E-02	3.76E-02	2.72E-02	5.65E-02	4.18E-02	3.16E-02	1.76E-02	1.89E-02	1.95E-02	3.23E-02
459.5	0.0224	0.0174	2.42E-02	3.74E-02	2.72E-02	5.66E-02	4.18E-02	3.16E-02	1.75E-02	1.88E-02	1.95E-02	3.21E-02
459.7	0.0225	0.0174	2.40E-02	3.75E-02	2.73E-02	5.66E-02	4.18E-02	3.16E-02	1.73E-02	1.88E-02	1.94E-02	3.21E-02
459.9	0.0225	0.0174	2.39E-02	3.72E-02	2.74E-02	5.67E-02	4.19E-02	3.16E-02	1.72E-02	1.88E-02	1.93E-02	3.19E-02
460.2	0.0225	0.0174	2.38E-02	3.73E-02	2.74E-02	5.67E-02	4.19E-02	3.15E-02	1.71E-02	1.88E-02	1.92E-02	3.19E-02
460.4	0.0226	0.0175	2.37E-02	3.71E-02	2.75E-02	5.67E-02	4.20E-02	3.16E-02	1.70E-02	1.87E-02	1.91E-02	3.16E-02
460.7	0.0226	0.0175	2.37E-02	3.74E-02	2.75E-02	5.67E-02	4.21E-02	3.16E-02	1.69E-02	1.87E-02	1.90E-02	3.17E-02
460.9	0.0226	0.0177	2.38E-02	3.73E-02	2.76E-02	5.68E-02	4.22E-02	3.17E-02	1.69E-02	1.87E-02	1.90E-02	3.15E-02
461.2	0.0226	0.0178	2.39E-02	3.76E-02	2.76E-02	5.68E-02	4.23E-02	3.17E-02	1.69E-02	1.87E-02	1.89E-02	3.16E-02
461.4	0.0227	0.0179	2.40E-02	3.76E-02	2.76E-02	5.69E-02	4.25E-02	3.19E-02	1.70E-02	1.87E-02	1.89E-02	3.15E-02
461.6	0.0227	0.018	2.41E-02	3.79E-02	2.76E-02	5.69E-02	4.25E-02	3.19E-02	1.71E-02	1.86E-02	1.89E-02	3.17E-02
461.9	0.0227	0.0181	2.42E-02	3.79E-02	2.76E-02	5.70E-02	4.26E-02	3.20E-02	1.72E-02	1.87E-02	1.89E-02	3.17E-02
462.1	0.0227	0.0181	2.43E-02	3.82E-02	2.76E-02	5.70E-02	4.26E-02	3.21E-02	1.74E-02	1.87E-02	1.89E-02	3.20E-02
462.4	0.0228	0.0182	2.43E-02	3.81E-02	2.76E-02	5.70E-02	4.26E-02	3.21E-02	1.75E-02	1.87E-02	1.90E-02	3.21E-02
462.6	0.0228	0.0182	2.43E-02	3.83E-02	2.76E-02	5.69E-02	4.26E-02	3.21E-02	1.76E-02	1.88E-02	1.91E-02	3.24E-02
462.8	0.0228	0.0182	2.42E-02	3.81E-02	2.76E-02	5.68E-02	4.26E-02	3.22E-02	1.77E-02	1.89E-02	1.91E-02	3.25E-02
463.1	0.0228	0.0182	2.41E-02	3.82E-02	2.75E-02	5.67E-02	4.26E-02	3.21E-02	1.78E-02	1.90E-02	1.92E-02	3.28E-02
463.3	0.0229	0.0183	2.40E-02	3.80E-02	2.75E-02	5.67E-02	4.26E-02	3.21E-02	1.78E-02	1.91E-02	1.93E-02	3.28E-02
463.6	0.0229	0.0183	2.39E-02	3.81E-02	2.75E-02	5.66E-02	4.26E-02	3.21E-02	1.79E-02	1.92E-02	1.94E-02	3.30E-02
463.8	0.0229	0.0184	2.38E-02	3.78E-02	2.75E-02	5.65E-02	4.25E-02	3.21E-02	1.79E-02	1.92E-02	1.95E-02	3.29E-02
464	0.0229	0.0185	2.38E-02	3.80E-02	2.75E-02	5.65E-02	4.25E-02	3.21E-02	1.79E-02	1.93E-02	1.95E-02	3.31E-02
464.3	0.023	0.0186	2.38E-02	3.79E-02	2.75E-02	5.65E-02	4.24E-02	3.21E-02	1.79E-02	1.93E-02	1.96E-02	3.29E-02
464.5	0.023	0.0187	2.39E-02	3.82E-02	2.76E-02	5.64E-02	4.24E-02	3.22E-02	1.78E-02	1.92E-02	1.96E-02	3.30E-02
464.8	0.023	0.0189	2.40E-02	3.82E-02	2.77E-02	5.65E-02	4.24E-02	3.23E-02	1.78E-02	1.92E-02	1.96E-02	3.29E-02
465	0.023	0.019	2.41E-02	3.85E-02	2.77E-02	5.65E-02	4.23E-02	3.23E-02	1.77E-02	1.91E-02	1.96E-02	3.30E-02
465.3	0.0231	0.0191	2.43E-02	3.86E-02	2.78E-02	5.65E-02	4.24E-02	3.24E-02	1.77E-02	1.91E-02	1.96E-02	3.30E-02
465.5	0.023	0.0192	2.44E-02	3.90E-02	2.78E-02	5.65E-02	4.24E-02	3.25E-02	1.76E-02	1.90E-02	1.96E-02	3.32E-02
465.7	0.023	0.0193	2.46E-02	3.91E-02	2.78E-02	5.65E-02	4.24E-02	3.27E-02	1.76E-02	1.90E-02	1.96E-02	3.31E-02
466	0.023	0.0194	2.47E-02	3.94E-02	2.78E-02	5.64E-02	4.25E-02	3.27E-02	1.75E-02	1.89E-02	1.96E-02	3.33E-02
466.2	0.023	0.0195	2.48E-02	3.94E-02	2.78E-02	5.63E-02	4.25E-02	3.28E-02	1.75E-02	1.89E-02	1.96E-02	3.32E-02
466.5	0.0229	0.0195	2.48E-02	3.96E-02	2.77E-02	5.62E-02	4.25E-02	3.28E-02	1.74E-02	1.89E-02	1.96E-02	3.33E-02
466.7	0.0229	0.0195	2.47E-02	3.94E-02	2.77E-02	5.61E-02	4.24E-02	3.28E-02	1.74E-02	1.90E-02	1.96E-02	3.31E-02
466.9	0.0229	0.0195	2.46E-02	3.95E-02	2.76E-02	5.59E-02	4.23E-02	3.27E-02	1.73E-02	1.90E-02	1.96E-02	3.32E-02
467.2	0.023	0.0194	2.45E-02	3.92E-02	2.76E-02	5.58E-02	4.21E-02	3.27E-02	1.73E-02	1.90E-02	1.96E-02	3.31E-02
467.4	0.023	0.0193	2.43E-02	3.92E-02	2.76E-02	5.56E-02	4.19E-02	3.26E-02	1.72E-02	1.91E-02	1.96E-02	3.32E-02
467.7	0.023	0.0191	2.41E-02	3.89E-02	2.76E-02	5.55E-02	4.17E-02	3.26E-02	1.72E-02	1.91E-02	1.97E-02	3.31E-02
467.9	0.023	0.019	2.40E-02	3.90E-02	2.77E-02	5.54E-02	4.15E-02	3.25E-02	1.72E-02	1.92E-02	1.97E-02	3.32E-02
468.1	0.0231	0.019	2.39E-02	3.88E-02	2.77E-02	5.53E-02	4.13E-02	3.25E-02	1.72E-02	1.93E-02	1.98E-02	3.31E-02
468.4	0.0231	0.0189	2.38E-02	3.89E-02	2.77E-02	5.53E-02	4.12E-02	3.25E-02	1.72E-02	1.93E-02	1.98E-02	3.33E-02
468.6	0.0231	0.0189	2.38E-02	3.88E-02	2.77E-02	5.52E-02	4.12E-02	3.25E-02	1.72E-02	1.93E-02	1.99E-02	3.33E-02
468.9	0.0231	0.0189	2.39E-02	3.90E-02	2.76E-02	5.52E-02	4.12E-02	3.25E-02	1.73E-02	1.93E-02	1.99E-02	3.34E-02
469.1	0.0232	0.019	2.40E-02	3.90E-02	2.75E-02	5.51E-02	4.13E-02	3.26E-02	1.73E-02	1.93E-02	2.00E-02	3.34E-02
469.3	0.0232	0.0191	2.41E-02	3.93E-02	2.74E-02	5.50E-02	4.13E-02	3.26E-02	1.74E-02	1.93E-02	2.00E-02	3.35E-02
469.6	0.0232	0.0192	2.42E-02	3.93E-02	2.72E-02	5.50E-02	4.15E-02	3.26E-02	1.75E-02	1.92E-02	2.00E-02	3.35E-02
469.8	0.0233	0.0193	2.43E-02	3.96E-02	2.71E-02	5.49E-02	4.16E-02	3.26E-02	1.77E-02	1.92E-02	2.00E-02	3.37E-02
470.1	0.0233	0.0194	2.44E-02	3.96E-02	2.70E-02	5.50E-02	4.17E-02	3.27E-02	1.78E-02	1.91E-02	2.00E-02	3.37E-02
470.3	0.0233	0.0194	2.43E-02	4.00E-02	2.70E-02	5.50E-02	4.18E-02	3.27E-02	1.79E-02	1.90E-02	2.00E-02	3.39E-02
470.6	0.0233	0.0193	2.43E-02	4.00E-02	2.70E-02	5.50E-02	4.19E-02	3.27E-02	1.80E-02	1.90E-02	2.00E-02	3.39E-02
470.8	0.0233	0.0192	2.41E-02	4.02E-02	2.71E-02	5.51E-02	4.20E-02	3.26E-02	1.80E-02	1.90E-02	2.00E-02	3.41E-02
471	0.0232	0.0191	2.40E-02	4.02E-02	2.71E-02	5.51E-02	4.20E-02	3.26E-02	1.80E-02	1.89E-02	2.00E-02	3.40E-02
471.3	0.0232	0.019	2.38E-02	4.04E-02	2.72E-02	5.50E-02	4.20E-02	3.25E-02	1.80E-02	1.89E-02	2.01E-02	3.42E-02
471.5	0.0232	0.019	2.37E-02	4.04E-02	2.73E-02	5.50E-02	4.20E-02	3.24E-02	1.80E-02	1.90E-02	2.01E-02	3.41E-02
471.8	0.0233	0.019	2.37E-02	4.06E-02	2.73E-02	5.48E-02	4.19E-02	3.23E-02	1.79E-02	1.90E-02	2.01E-02	3.42E-02
472	0.0233	0.019	2.37E-02	4.05E-02	2.73E-02	5.46E-02	4.18E-02	3.23E-02	1.78E-02	1.91E-02	2.02E-02	3.41E-02
472.2	0.0233	0.0191	2.38E-02	4.07E-02	2.72E-02	5.44E-02	4.17E-02	3.22E-02	1.77E-02	1.91E-02	2.03E-02	3.42E-02
472.5	0.0234	0.0192	2.39E-02	4.06E-02	2.71E-02	5.42E-02	4.16E-02	3.22E-02	1.76E-02	1.92E-02	2.03E-02	3.42E-02
472.7	0.0234	0.0193	2.40E-02	4.07E-02	2.70E-02	5.39E-02	4.15E-02	3.22E-02	1.75E-02	1.93E-02	2.04E-02	3.44E-02
473	0.0234	0.0194	2.41E-02	4.05E-02	2.69E-02	5.38E-02	4.15E-02	3.22E-02	1.75E-02	1.94E-02	2.04E-02	3.44E-02
473.2	0.0234	0.0194	2.42E-02	4.06E-02	2.69E-02	5.36E-02	4.14E-02	3.23E-02	1.74E-02	1.94E-02	2.05E-02	3.46E-02
473.4	0.0234	0.0194	2.42E-02	4.03E-02	2.68E-02	5.35E-02	4.13E-02	3.24E-02	1.74E-02	1.95E-02	2.05E-02	3.46E-02
473.7	0.0233	0.0194	2.42E-02	4.04E-02	2.68E-02	5.34E-02	4.12E-02	3.25E-02	1.75E-02	1.95E-02	2.05E-02	3.48E-02
473.9	0.0233	0.0193	2.42E-02	4.02E-02	2.69E-02	5.34E-02	4.10E-02	3.27E-02	1.75E-02	1.96E-02	2.05E-02	3.48E-02
474.2	0.0233	0.0191	2.41E-02	4.03E-02	2.70E-02	5.33E-02	4.08E-02	3.28E-02	1.75E-02	1.96E-02	2.05E-02	3.50E-02
474.4	0.0233	0.019	2.41E-02	4.01E-02	2.71E-02	5.33E-02	4.07E-02	3.29E-02	1.76E-02	1.96E-02	2.05E-02	3.49E-02
474.7	0.0233	0.0189	2.40E-02	4.03E-02	2.72E-02	5.32E-02	4.05E-02	3.29E-02	1.76E-02	1.95E-02	2.04E-02	3.51E-02
474.9	0.0233	0.0188	2.38E-02	4.02E-02	2.73E-02	5.32E-02	4.03E-02	3.29E-02	1.76E-02	1.95E-02	2.04E-02	3.50E-02
475.1	0.0233	0.0187	2.37E-02	4.04E-02	2.74E-02	5.31E-02	4.01E-02	3.28E-02	1.76E-02	1.94E-02	2.03E-02	3.51E-02
475.4	0.0233	0.0186	2.37E-02	4.04E-02	2.74E-02	5.29E-02	4.00E-02	3.28E-02	1.76E-02	1.93E-02	2.02E-02	3.50E-02
475.6	0.0233	0.0186	2.36E-02	4.07E-02	2.74E-02	5.28E-02	3.98E-02	3.28E-02	1.77E-02	1.93E-02	2.01E-02	3.51E-02
475.9	0.0233	0.0186	2.36E-02	4.07E-02	2.74E-02	5.26E-02	3.97E-02	3.28E-02	1.77E-02	1.92E-02	2.01E-02	3.50E-02
476.1	0.0234	0.0186	2.36E-02	4.09E-02	2.74E-02	5.24E-02	3.96E-02	3.27E-02	1.77E-02	1.92E-02	2.00E-02	3.51E-02
476.3	0.0234	0.0186	2.37E-02	4.09E-02	2.73E-02	5.22E-02	3.96E-02	3.28E-02	1.77E-02	1.92E-02	2.00E-02	3.49E-02
476.6	0.0234	0.0186	2.37E-02	4.11E-02	2.72E-02	5.19E-02	3.95E-02	3.28E-02	1.78E-02	1.92E-02	1.99E-02	3.50E-02
476.8	0.0234	0.0186	2.38E-02	4.10E-02	2.71E-02	5.17E-02	3.94E-02	3.28E-02	1.78E-02	1.92E-02	1.99E-02	3.48E-02
477.1	0.0234	0.0186	2.38E-02	4.12E-02	2.70E-02	5.14E-02	3.92E-02	3.28E-02	1.79E-02	1.93E-02	1.99E-02	3.49E-02
477.3	0.0234	0.0186	2.38E-02	4.11E-02	2.69E-02	5.11E-02	3.91E-02	3.28E-02	1.79E-02	1.93E-02	1.99E-02	3.47E-02
477.5	0.0234	0.0186	2.37E-02	4.13E-02	2.68E-02	5.08E-02	3.89E-02	3.27E-02	1.79E-02	1.94E-02	1.98E-02	3.48E-02
477.8	0.0234	0.0186	2.36E-02	4.12E-02	2.67E-02	5.05E-02	3.87E-02	3.27E-02	1.78E-02	1.94E-02	1.98E-02	3.47E-02
478	0.0233	0.0185	2.34E-02	4.14E-02	2.67E-02	5.02E-02	3.85E-02	3.26E-02	1.78E-02	1.94E-02	1.97E-02	3.48E-02
478.3	0.0233	0.0185	2.33E-02	4.14E-02	2.67E-02	4.99E-02	3.83E-02	3.26E-02	1.77E-02	1.94E-02	1.97E-02	3.48E-02
478.5	0.0233	0.0185	2.31E-02	4.16E-02	2.66E-02	4.96E-02	3.80E-02	3.24E-02	1.77E-02	1.93E-02	1.97E-02	3.49E-02
478.7	0.0234	0.0186	2.30E-02	4.15E-02	2.66E-02	4.92E-02	3.78E-02	3.23E-02	1.76E-02	1.93E-02	1.96E-02	3.49E-02
479	0.0235	0.0186	2.30E-02	4.17E-02	2.66E-02	4.89E-02	3.76E-02	3.22E-02	1.76E-02	1.92E-02	1.96E-02	3.50E-02
479.2	0.0235	0.0187	2.30E-02	4.16E-02	2.66E-02	4.86E-02	3.74E-02	3.21E-02	1.76E-02	1.92E-02	1.96E-02	3.50E-02
479.5	0.0236	0.0187	2.30E-02	4.17E-02	2.66E-02	4.83E-02	3.72E-02	3.19E-02	1.76E-02	1.92E-02	1.96E-02	3.52E-02
479.7	0.0237	0.0188	2.31E-02	4.16E-02	2.65E-02	4.80E-02	3.71E-02	3.19E-02	1.76E-02	1.92E-02	1.97E-02	3.52E-02
480	0.0237	0.0189	2.32E-02	4.17E-02	2.65E-02	4.79E-02	3.69E-02	3.18E-02	1.77E-02	1.92E-02	1.97E-02	3.54E-02
480.2	0.0238	0.019	2.32E-02	4.16E-02	2.64E-02	4.77E-02	3.69E-02	3.18E-02	1.77E-02	1.93E-02	1.98E-02	3.54E-02
480.4	0.0238	0.019	2.32E-02	4.17E-02	2.63E-02	4.77E-02	3.68E-02	3.18E-02	1.78E-02	1.93E-02	1.99E-02	3.56E-02
480.7	0.0238	0.019	2.32E-02	4.16E-02	2.63E-02	4.76E-02	3.67E-02	3.19E-02	1.80E-02	1.94E-02	1.99E-02	3.56E-02
480.9	0.0237	0.0189	2.31E-02	4.17E-02	2.62E-02	4.76E-02	3.66E-02	3.19E-02	1.81E-02	1.94E-02	2.00E-02	3.58E-02
481.2	0.0237	0.0188	2.30E-02	4.16E-02	2.62E-02	4.75E-02	3.66E-02	3.21E-02	1.82E-02	1.95E-02	2.00E-02	3.58E-02
481.4	0.0236	0.0187	2.28E-02	4.17E-02	2.62E-02	4.74E-02	3.66E-02	3.21E-02	1.84E-02	1.95E-02	2.01E-02	3.60E-02
481.6	0.0235	0.0185	2.26E-02	4.16E-02	2.62E-02	4.73E-02	3.65E-02	3.22E-02	1.85E-02	1.96E-02	2.01E-02	3.59E-02
481.9	0.0234	0.0183	2.23E-02	4.17E-02	2.61E-02	4.71E-02	3.65E-02	3.23E-02	1.85E-02	1.96E-02	2.01E-02	3.60E-02
482.1	0.0234	0.0182	2.21E-02	4.16E-02	2.61E-02	4.68E-02	3.64E-02	3.23E-02	1.86E-02	1.96E-02	2.02E-02	3.59E-02
482.4	0.0233	0.018	2.20E-02	4.17E-02	2.61E-02	4.65E-02	3.62E-02	3.23E-02	1.86E-02	1.96E-02	2.02E-02	3.60E-02
482.6	0.0233	0.0179	2.18E-02	4.15E-02	2.61E-02	4.61E-02	3.60E-02	3.22E-02	1.85E-02	1.96E-02	2.02E-02	3.59E-02
482.8	0.0232	0.0178	2.17E-02	4.15E-02	2.60E-02	4.57E-02	3.57E-02	3.22E-02	1.85E-02	1.95E-02	2.02E-02	3.59E-02
483.1	0.0232	0.0178	2.16E-02	4.13E-02	2.60E-02	4.53E-02	3.54E-02	3.21E-02	1.84E-02	1.95E-02	2.02E-02	3.59E-02
483.3	0.0232	0.0177	2.16E-02	4.14E-02	2.59E-02	4.50E-02	3.52E-02	3.21E-02	1.84E-02	1.95E-02	2.02E-02	3.60E-02
483.6	0.0232	0.0177	2.16E-02	4.12E-02	2.58E-02	4.47E-02	3.50E-02	3.21E-02	1.84E-02	1.95E-02	2.01E-02	3.59E-02
483.8	0.0232	0.0177	2.17E-02	4.13E-02	2.58E-02	4.44E-02	3.49E-02	3.21E-02	1.85E-02	1.95E-02	2.01E-02	3.61E-02
484.1	0.0232	0.0177	2.18E-02	4.12E-02	2.57E-02	4.42E-02	3.48E-02	3.21E-02	1.86E-02	1.96E-02	2.02E-02	3.61E-02
484.3	0.0232	0.0177	2.18E-02	4.14E-02	2.56E-02	4.41E-02	3.47E-02	3.21E-02	1.87E-02	1.97E-02	2.02E-02	3.63E-02
484.5	0.0232	0.0178	2.19E-02	4.13E-02	2.55E-02	4.39E-02	3.47E-02	3.21E-02	1.88E-02	1.98E-02	2.03E-02	3.63E-02
484.8	0.0232	0.0178	2.20E-02	4.15E-02	2.54E-02	4.37E-02	3.47E-02	3.21E-02	1.89E-02	1.99E-02	2.03E-02	3.65E-02
485	0.0232	0.0178	2.20E-02	4.15E-02	2.53E-02	4.35E-02	3.47E-02	3.21E-02	1.89E-02	2.00E-02	2.03E-02	3.65E-02
485.3	0.0231	0.0179	2.21E-02	4.17E-02	2.53E-02	4.33E-02	3.46E-02	3.21E-02	1.89E-02	2.00E-02	2.03E-02	3.66E-02
485.5	0.0231	0.0179	2.20E-02	4.16E-02	2.52E-02	4.31E-02	3.44E-02	3.21E-02	1.89E-02	1.99E-02	2.03E-02	3.65E-02
485.7	0.0231	0.0179	2.20E-02	4.18E-02	2.52E-02	4.28E-02	3.43E-02	3.20E-02	1.88E-02	1.99E-02	2.02E-02	3.66E-02
486	0.023	0.0179	2.19E-02	4.17E-02	2.52E-02	4.26E-02	3.41E-02	3.20E-02	1.87E-02	1.98E-02	2.02E-02	3.64E-02
486.2	0.023	0.0178	2.18E-02	4.19E-02	2.52E-02	4.24E-02	3.40E-02	3.20E-02	1.87E-02	1.97E-02	2.01E-02	3.64E-02
486.5	0.023	0.0178	2.17E-02	4.18E-02	2.52E-02	4.22E-02	3.38E-02	3.20E-02	1.86E-02	1.96E-02	2.01E-02	3.63E-02
486.7	0.023	0.0177	2.16E-02	4.19E-02	2.53E-02	4.19E-02	3.36E-02	3.19E-02	1.86E-02	1.96E-02	2.00E-02	3.63E-02
486.9	0.0229	0.0176	2.15E-02	4.18E-02	2.53E-02	4.17E-02	3.35E-02	3.19E-02	1.86E-02	1.96E-02	2.00E-02	3.62E-02
487.2	0.0229	0.0175	2.14E-02	4.19E-02	2.54E-02	4.15E-02	3.33E-02	3.19E-02	1.86E-02	1.96E-02	2.01E-02	3.64E-02
487.4	0.0229	0.0174	2.13E-02	4.18E-02	2.54E-02	4.14E-02	3.32E-02	3.19E-02	1.87E-02	1.96E-02	2.01E-02	3.64E-02
487.7	0.0228	0.0173	2.13E-02	4.20E-02	2.54E-02	4.12E-02	3.31E-02	3.18E-02	1.87E-02	1.97E-02	2.01E-02	3.67E-02
487.9	0.0228	0.0173	2.13E-02	4.19E-02	2.54E-02	4.10E-02	3.31E-02	3.18E-02	1.87E-02	1.97E-02	2.02E-02	3.68E-02
488.2	0.0227	0.0173	2.13E-02	4.21E-02	2.53E-02	4.07E-02	3.30E-02	3.18E-02	1.88E-02	1.98E-02	2.03E-02	3.70E-02
488.4	0.0227	0.0173	2.13E-02	4.21E-02	2.52E-02	4.05E-02	3.29E-02	3.18E-02	1.88E-02	1.99E-02	2.03E-02	3.71E-02
488.6	0.0227	0.0174	2.13E-02	4.23E-02	2.51E-02	4.02E-02	3.29E-02	3.17E-02	1.88E-02	1.99E-02	2.04E-02	3.74E-02
488.9	0.0227	0.0174	2.13E-02	4.23E-02	2.50E-02	3.99E-02	3.28E-02	3.16E-02	1.88E-02	2.00E-02	2.04E-02	3.74E-02
489.1	0.0228	0.0175	2.13E-02	4.26E-02	2.48E-02	3.96E-02	3.27E-02	3.15E-02	1.88E-02	2.00E-02	2.04E-02	3.75E-02
489.4	0.0229	0.0175	2.13E-02	4.26E-02	2.47E-02	3.93E-02	3.27E-02	3.14E-02	1.88E-02	2.00E-02	2.05E-02	3.75E-02
489.6	0.023	0.0175	2.12E-02	4.28E-02	2.46E-02	3.90E-02	3.26E-02	3.14E-02	1.88E-02	2.01E-02	2.05E-02	3.76E-02
489.8	0.0231	0.0175	2.12E-02	4.27E-02	2.45E-02	3.88E-02	3.25E-02	3.13E-02	1.89E-02	2.01E-02	2.04E-02	3.75E-02
490.1	0.0231	0.0176	2.11E-02	4.28E-02	2.44E-02	3.86E-02	3.24E-02	3.13E-02	1.89E-02	2.01E-02	2.04E-02	3.76E-02
490.3	0.0232	0.0176	2.11E-02	4.27E-02	2.44E-02	3.84E-02	3.22E-02	3.13E-02	1.89E-02	2.01E-02	2.04E-02	3.75E-02
490.6	0.0232	0.0176	2.10E-02	4.29E-02	2.44E-02	3.81E-02	3.20E-02	3.13E-02	1.89E-02	2.01E-02	2.04E-02	3.75E-02
490.8	0.0232	0.0176	2.09E-02	4.28E-02	2.44E-02	3.79E-02	3.18E-02	3.13E-02	1.89E-02	2.01E-02	2.04E-02	3.74E-02
491	0.0232	0.0177	2.08E-02	4.29E-02	2.44E-02	3.77E-02	3.16E-02	3.13E-02	1.89E-02	2.01E-02	2.04E-02	3.75E-02
491.3	0.0232	0.0177	2.08E-02	4.29E-02	2.44E-02	3.74E-02	3.13E-02	3.13E-02	1.89E-02	2.00E-02	2.04E-02	3.74E-02
491.5	0.0231	0.0177	2.07E-02	4.31E-02	2.44E-02	3.71E-02	3.10E-02	3.12E-02	1.88E-02	2.00E-02	2.04E-02	3.75E-02
491.8	0.0231	0.0177	2.06E-02	4.30E-02	2.43E-02	3.68E-02	3.08E-02	3.12E-02	1.87E-02	2.00E-02	2.05E-02	3.74E-02
492	0.023	0.0177	2.06E-02	4.32E-02	2.43E-02	3.64E-02	3.05E-02	3.12E-02	1.86E-02	1.99E-02	2.05E-02	3.76E-02
492.2	0.023	0.0177	2.06E-02	4.32E-02	2.43E-02	3.61E-02	3.03E-02	3.11E-02	1.86E-02	1.99E-02	2.05E-02	3.75E-02
492.5	0.023	0.0177	2.05E-02	4.33E-02	2.43E-02	3.58E-02	3.02E-02	3.10E-02	1.85E-02	1.99E-02	2.05E-02	3.77E-02
492.7	0.023	0.0177	2.06E-02	4.33E-02	2.42E-02	3.55E-02	3.01E-02	3.10E-02	1.85E-02	1.98E-02	2.05E-02	3.77E-02
493	0.0229	0.0177	2.06E-02	4.34E-02	2.42E-02	3.53E-02	3.00E-02	3.09E-02	1.85E-02	1.98E-02	2.05E-02	3.79E-02
493.2	0.023	0.0177	2.07E-02	4.34E-02	2.41E-02	3.51E-02	2.99E-02	3.09E-02	1.86E-02	1.98E-02	2.05E-02	3.80E-02
493.5	0.023	0.0177	2.07E-02	4.36E-02	2.40E-02	3.48E-02	2.98E-02	3.08E-02	1.87E-02	1.98E-02	2.05E-02	3.82E-02
493.7	0.023	0.0178	2.08E-02	4.36E-02	2.38E-02	3.46E-02	2.97E-02	3.07E-02	1.88E-02	1.99E-02	2.05E-02	3.82E-02
493.9	0.0231	0.0178	2.09E-02	4.39E-02	2.37E-02	3.44E-02	2.96E-02	3.06E-02	1.88E-02	1.99E-02	2.05E-02	3.84E-02
494.2	0.0231	0.0177	2.09E-02	4.39E-02	2.36E-02	3.42E-02	2.94E-02	3.06E-02	1.89E-02	1.99E-02	2.05E-02	3.83E-02
494.4	0.0232	0.0177	2.09E-02	4.41E-02	2.35E-02	3.39E-02	2.92E-02	3.06E-02	1.90E-02	1.99E-02	2.05E-02	3.84E-02
494.7	0.0232	0.0177	2.10E-02	4.40E-02	2.34E-02	3.37E-02	2.90E-02	3.06E-02	1.91E-02	1.99E-02	2.05E-02	3.83E-02
494.9	0.0232	0.0176	2.10E-02	4.42E-02	2.34E-02	3.35E-02	2.88E-02	3.05E-02	1.92E-02	1.99E-02	2.05E-02	3.84E-02
495.1	0.0232	0.0176	2.10E-02	4.40E-02	2.33E-02	3.33E-02	2.87E-02	3.05E-02	1.92E-02	1.99E-02	2.05E-02	3.83E-02
495.4	0.0233	0.0175	2.09E-02	4.41E-02	2.33E-02	3.31E-02	2.86E-02	3.05E-02	1.93E-02	1.99E-02	2.05E-02	3.83E-02
495.6	0.0233	0.0175	2.09E-02	4.40E-02	2.34E-02	3.30E-02	2.85E-02	3.05E-02	1.94E-02	1.99E-02	2.06E-02	3.82E-02
495.9	0.0233	0.0175	2.08E-02	4.41E-02	2.34E-02	3.28E-02	2.84E-02	3.05E-02	1.94E-02	2.00E-02	2.06E-02	3.83E-02
496.1	0.0233	0.0175	2.07E-02	4.40E-02	2.34E-02	3.27E-02	2.83E-02	3.06E-02	1.95E-02	2.00E-02	2.06E-02	3.82E-02
496.3	0.0234	0.0176	2.06E-02	4.41E-02	2.34E-02	3.26E-02	2.82E-02	3.06E-02	1.95E-02	2.00E-02	2.06E-02	3.83E-02
496.6	0.0234	0.0176	2.04E-02	4.41E-02	2.34E-02	3.24E-02	2.81E-02	3.06E-02	1.95E-02	2.01E-02	2.07E-02	3.83E-02
496.8	0.0235	0.0177	2.03E-02	4.43E-02	2.34E-02	3.23E-02	2.80E-02	3.06E-02	1.94E-02	2.01E-02	2.07E-02	3.84E-02
497.1	0.0236	0.0177	2.02E-02	4.43E-02	2.33E-02	3.21E-02	2.78E-02	3.07E-02	1.93E-02	2.01E-02	2.07E-02	3.83E-02
497.3	0.0236	0.0177	2.01E-02	4.45E-02	2.33E-02	3.20E-02	2.77E-02	3.07E-02	1.92E-02	2.01E-02	2.07E-02	3.84E-02
497.6	0.0237	0.0177	2.01E-02	4.45E-02	2.32E-02	3.18E-02	2.76E-02	3.07E-02	1.91E-02	2.01E-02	2.06E-02	3.83E-02
497.8	0.0237	0.0177	2.00E-02	4.47E-02	2.32E-02	3.17E-02	2.74E-02	3.07E-02	1.90E-02	2.01E-02	2.06E-02	3.84E-02
498	0.0237	0.0177	2.00E-02	4.46E-02	2.32E-02	3.16E-02	2.73E-02	3.08E-02	1.90E-02	2.01E-02	2.06E-02	3.84E-02
498.3	0.0236	0.0177	1.99E-02	4.47E-02	2.32E-02	3.14E-02	2.72E-02	3.08E-02	1.89E-02	2.01E-02	2.05E-02	3.84E-02
498.5	0.0236	0.0176	1.99E-02	4.45E-02	2.32E-02	3.13E-02	2.71E-02	3.08E-02	1.90E-02	2.01E-02	2.05E-02	3.84E-02
498.8	0.0235	0.0176	1.99E-02	4.45E-02	2.33E-02	3.12E-02	2.70E-02	3.08E-02	1.90E-02	2.01E-02	2.06E-02	3.85E-02
499	0.0235	0.0176	1.98E-02	4.43E-02	2.33E-02	3.11E-02	2.69E-02	3.08E-02	1.91E-02	2.01E-02	2.06E-02	3.85E-02
499.2	0.0234	0.0176	1.98E-02	4.43E-02	2.34E-02	3.09E-02	2.68E-02	3.08E-02	1.91E-02	2.01E-02	2.06E-02	3.86E-02
499.5	0.0234	0.0177	1.98E-02	4.42E-02	2.34E-02	3.08E-02	2.68E-02	3.08E-02	1.92E-02	2.01E-02	2.07E-02	3.87E-02
499.7	0.0233	0.0177	1.98E-02	4.43E-02	2.34E-02	3.07E-02	2.67E-02	3.08E-02	1.93E-02	2.01E-02	2.07E-02	3.89E-02
500	0.0233	0.0178	1.98E-02	4.41E-02	2.34E-02	3.05E-02	2.67E-02	3.08E-02	1.94E-02	2.02E-02	2.08E-02	3.90E-02
500.2	0.0233	0.0178	1.98E-02	4.43E-02	2.33E-02	3.04E-02	2.66E-02	3.08E-02	1.95E-02	2.02E-02	2.08E-02	3.93E-02
500.4	0.0233	0.0179	1.97E-02	4.42E-02	2.33E-02	3.02E-02	2.65E-02	3.08E-02	1.95E-02	2.02E-02	2.09E-02	3.94E-02
500.7	0.0234	0.0179	1.97E-02	4.43E-02	2.32E-02	2.99E-02	2.64E-02	3.08E-02	1.95E-02	2.03E-02	2.09E-02	3.96E-02
500.9	0.0234	0.0179	1.96E-02	4.42E-02	2.32E-02	2.97E-02	2.62E-02	3.08E-02	1.95E-02	2.03E-02	2.09E-02	3.96E-02
501.2	0.0235	0.0179	1.95E-02	4.44E-02	2.31E-02	2.95E-02	2.61E-02	3.07E-02	1.95E-02	2.03E-02	2.09E-02	3.98E-02
501.4	0.0235	0.018	1.95E-02	4.43E-02	2.31E-02	2.93E-02	2.59E-02	3.07E-02	1.95E-02	2.04E-02	2.09E-02	3.97E-02
501.7	0.0236	0.018	1.94E-02	4.45E-02	2.31E-02	2.91E-02	2.57E-02	3.06E-02	1.94E-02	2.04E-02	2.09E-02	3.98E-02
501.9	0.0237	0.018	1.94E-02	4.45E-02	2.30E-02	2.89E-02	2.55E-02	3.06E-02	1.94E-02	2.04E-02	2.08E-02	3.97E-02
502.1	0.0237	0.018	1.94E-02	4.46E-02	2.30E-02	2.87E-02	2.54E-02	3.05E-02	1.93E-02	2.04E-02	2.08E-02	3.97E-02
502.4	0.0238	0.018	1.93E-02	4.46E-02	2.30E-02	2.86E-02	2.53E-02	3.05E-02	1.93E-02	2.04E-02	2.07E-02	3.95E-02
502.6	0.0238	0.0181	1.93E-02	4.48E-02	2.30E-02	2.85E-02	2.52E-02	3.04E-02	1.93E-02	2.05E-02	2.07E-02	3.95E-02
502.9	0.0238	0.0181	1.93E-02	4.49E-02	2.30E-02	2.84E-02	2.51E-02	3.04E-02	1.93E-02	2.05E-02	2.06E-02	3.94E-02
503.1	0.0238	0.0181	1.93E-02	4.51E-02	2.30E-02	2.83E-02	2.50E-02	3.03E-02	1.93E-02	2.05E-02	2.06E-02	3.95E-02
503.3	0.0238	0.0181	1.92E-02	4.51E-02	2.31E-02	2.82E-02	2.50E-02	3.03E-02	1.93E-02	2.05E-02	2.06E-02	3.94E-02
503.6	0.0237	0.0181	1.92E-02	4.53E-02	2.32E-02	2.81E-02	2.49E-02	3.02E-02	1.93E-02	2.05E-02	2.06E-02	3.96E-02
503.8	0.0237	0.0181	1.91E-02	4.53E-02	2.33E-02	2.80E-02	2.48E-02	3.01E-02	1.93E-02	2.05E-02	2.07E-02	3.96E-02
504.1	0.0236	0.0181	1.91E-02	4.55E-02	2.34E-02	2.79E-02	2.47E-02	3.01E-02	1.94E-02	2.05E-02	2.07E-02	3.99E-02
504.3	0.0236	0.0181	1.90E-02	4.55E-02	2.35E-02	2.78E-02	2.46E-02	3.00E-02	1.94E-02	2.04E-02	2.07E-02	3.99E-02
504.5	0.0236	0.0181	1.89E-02	4.56E-02	2.36E-02	2.76E-02	2.45E-02	2.99E-02	1.94E-02	2.04E-02	2.08E-02	4.01E-02
504.8	0.0236	0.0181	1.88E-02	4.55E-02	2.36E-02	2.75E-02	2.43E-02	2.99E-02	1.94E-02	2.03E-02	2.08E-02	4.02E-02
505	0.0236	0.0181	1.88E-02	4.56E-02	2.36E-02	2.73E-02	2.42E-02	2.98E-02	1.94E-02	2.03E-02	2.08E-02	4.04E-02
505.3	0.0237	0.0181	1.87E-02	4.55E-02	2.35E-02	2.71E-02	2.41E-02	2.98E-02	1.95E-02	2.02E-02	2.08E-02	4.04E-02
505.5	0.0237	0.0181	1.87E-02	4.55E-02	2.34E-02	2.70E-02	2.40E-02	2.98E-02	1.95E-02	2.02E-02	2.08E-02	4.05E-02
505.7	0.0237	0.0182	1.87E-02	4.53E-02	2.33E-02	2.68E-02	2.39E-02	2.98E-02	1.95E-02	2.01E-02	2.09E-02	4.05E-02
506	0.0238	0.0182	1.87E-02	4.54E-02	2.33E-02	2.67E-02	2.39E-02	2.98E-02	1.96E-02	2.01E-02	2.09E-02	4.07E-02
506.2	0.0238	0.0183	1.88E-02	4.54E-02	2.32E-02	2.65E-02	2.38E-02	2.98E-02	1.96E-02	2.01E-02	2.08E-02	4.06E-02
506.5	0.0238	0.0185	1.89E-02	4.55E-02	2.32E-02	2.64E-02	2.38E-02	2.98E-02	1.97E-02	2.01E-02	2.08E-02	4.07E-02
506.7	0.0238	0.0186	1.89E-02	4.56E-02	2.31E-02	2.63E-02	2.38E-02	2.98E-02	1.97E-02	2.01E-02	2.08E-02	4.06E-02
507	0.0238	0.0188	1.90E-02	4.58E-02	2.32E-02	2.62E-02	2.38E-02	2.98E-02	1.98E-02	2.01E-02	2.08E-02	4.07E-02
507.2	0.0239	0.0189	1.91E-02	4.59E-02	2.32E-02	2.61E-02	2.37E-02	2.99E-02	1.98E-02	2.01E-02	2.08E-02	4.06E-02
507.4	0.0239	0.0191	1.93E-02	4.62E-02	2.32E-02	2.61E-02	2.37E-02	2.99E-02	1.98E-02	2.01E-02	2.08E-02	4.07E-02
507.7	0.024	0.0192	1.94E-02	4.63E-02	2.32E-02	2.62E-02	2.37E-02	3.00E-02	1.99E-02	2.02E-02	2.09E-02	4.07E-02
507.9	0.024	0.0192	1.95E-02	4.65E-02	2.32E-02	2.62E-02	2.36E-02	3.00E-02	1.98E-02	2.02E-02	2.09E-02	4.08E-02
508.2	0.0241	0.0192	1.96E-02	4.65E-02	2.32E-02	2.63E-02	2.36E-02	3.01E-02	1.98E-02	2.02E-02	2.09E-02	4.07E-02
508.4	0.0242	0.0192	1.97E-02	4.67E-02	2.32E-02	2.63E-02	2.35E-02	3.01E-02	1.98E-02	2.02E-02	2.09E-02	4.08E-02
508.6	0.0243	0.0192	1.98E-02	4.67E-02	2.33E-02	2.63E-02	2.35E-02	3.02E-02	1.97E-02	2.03E-02	2.10E-02	4.08E-02
508.9	0.0243	0.0192	1.99E-02	4.69E-02	2.33E-02	2.63E-02	2.34E-02	3.02E-02	1.97E-02	2.03E-02	2.10E-02	4.09E-02
509.1	0.0244	0.0192	1.99E-02	4.68E-02	2.33E-02	2.63E-02	2.33E-02	3.02E-02	1.96E-02	2.03E-02	2.10E-02	4.08E-02
509.4	0.0244	0.0192	2.00E-02	4.69E-02	2.33E-02	2.62E-02	2.33E-02	3.02E-02	1.96E-02	2.02E-02	2.10E-02	4.09E-02
509.6	0.0245	0.0192	2.00E-02	4.69E-02	2.34E-02	2.61E-02	2.32E-02	3.02E-02	1.96E-02	2.02E-02	2.11E-02	4.09E-02
509.8	0.0245	0.0193	2.00E-02	4.70E-02	2.34E-02	2.60E-02	2.31E-02	3.02E-02	1.96E-02	2.02E-02	2.11E-02	4.10E-02
510.1	0.0245	0.0194	1.99E-02	4.69E-02	2.34E-02	2.58E-02	2.30E-02	3.02E-02	1.96E-02	2.02E-02	2.11E-02	4.10E-02
510.3	0.0246	0.0195	1.99E-02	4.70E-02	2.34E-02	2.57E-02	2.29E-02	3.01E-02	1.96E-02	2.01E-02	2.11E-02	4.11E-02
510.6	0.0246	0.0197	1.99E-02	4.69E-02	2.34E-02	2.56E-02	2.28E-02	3.02E-02	1.97E-02	2.01E-02	2.11E-02	4.11E-02
510.8	0.0246	0.0198	1.99E-02	4.70E-02	2.34E-02	2.54E-02	2.27E-02	3.01E-02	1.97E-02	2.00E-02	2.10E-02	4.12E-02
511.1	0.0246	0.0198	1.98E-02	4.69E-02	2.34E-02	2.54E-02	2.26E-02	3.02E-02	1.98E-02	2.00E-02	2.10E-02	4.12E-02
511.3	0.0247	0.0199	1.98E-02	4.70E-02	2.34E-02	2.53E-02	2.25E-02	3.02E-02	1.99E-02	2.00E-02	2.10E-02	4.13E-02
511.5	0.0247	0.02	1.98E-02	4.69E-02	2.34E-02	2.52E-02	2.25E-02	3.03E-02	2.00E-02	2.01E-02	2.11E-02	4.13E-02
511.8	0.0247	0.02	1.98E-02	4.69E-02	2.34E-02	2.52E-02	2.25E-02	3.03E-02	2.01E-02	2.01E-02	2.11E-02	4.14E-02
512	0.0247	0.0201	1.98E-02	4.68E-02	2.34E-02	2.52E-02	2.25E-02	3.04E-02	2.02E-02	2.02E-02	2.12E-02	4.14E-02
512.3	0.0247	0.0201	1.98E-02	4.69E-02	2.34E-02	2.51E-02	2.25E-02	3.05E-02	2.03E-02	2.03E-02	2.12E-02	4.15E-02
512.5	0.0248	0.0202	1.98E-02	4.68E-02	2.34E-02	2.50E-02	2.25E-02	3.06E-02	2.03E-02	2.04E-02	2.13E-02	4.15E-02
512.7	0.0248	0.0202	1.99E-02	4.69E-02	2.33E-02	2.50E-02	2.25E-02	3.06E-02	2.04E-02	2.06E-02	2.13E-02	4.17E-02
513	0.0249	0.0202	1.99E-02	4.69E-02	2.33E-02	2.49E-02	2.25E-02	3.07E-02	2.05E-02	2.07E-02	2.14E-02	4.17E-02
513.2	0.025	0.0203	1.99E-02	4.71E-02	2.33E-02	2.48E-02	2.25E-02	3.07E-02	2.05E-02	2.08E-02	2.14E-02	4.19E-02
513.5	0.0251	0.0204	1.99E-02	4.72E-02	2.34E-02	2.47E-02	2.25E-02	3.08E-02	2.06E-02	2.09E-02	2.15E-02	4.20E-02
513.7	0.0252	0.0204	1.99E-02	4.74E-02	2.34E-02	2.46E-02	2.26E-02	3.08E-02	2.07E-02	2.10E-02	2.15E-02	4.22E-02
513.9	0.0253	0.0205	1.99E-02	4.75E-02	2.35E-02	2.46E-02	2.26E-02	3.09E-02	2.08E-02	2.10E-02	2.15E-02	4.22E-02
514.2	0.0254	0.0206	1.99E-02	4.77E-02	2.36E-02	2.45E-02	2.25E-02	3.09E-02	2.08E-02	2.11E-02	2.15E-02	4.24E-02
514.4	0.0254	0.0207	1.99E-02	4.77E-02	2.37E-02	2.45E-02	2.25E-02	3.09E-02	2.09E-02	2.10E-02	2.15E-02	4.24E-02
514.7	0.0255	0.0207	1.99E-02	4.78E-02	2.38E-02	2.45E-02	2.24E-02	3.09E-02	2.09E-02	2.10E-02	2.14E-02	4.25E-02
514.9	0.0256	0.0207	1.99E-02	4.77E-02	2.39E-02	2.44E-02	2.23E-02	3.10E-02	2.09E-02	2.09E-02	2.14E-02	4.25E-02
515.2	0.0256	0.0207	1.99E-02	4.77E-02	2.39E-02	2.43E-02	2.22E-02	3.09E-02	2.08E-02	2.09E-02	2.14E-02	4.25E-02
515.4	0.0256	0.0207	1.99E-02	4.75E-02	2.39E-02	2.42E-02	2.20E-02	3.09E-02	2.08E-02	2.08E-02	2.13E-02	4.24E-02
515.6	0.0256	0.0207	1.99E-02	4.76E-02	2.38E-02	2.42E-02	2.19E-02	3.08E-02	2.07E-02	2.07E-02	2.13E-02	4.25E-02
515.9	0.0256	0.0207	1.98E-02	4.74E-02	2.38E-02	2.41E-02	2.17E-02	3.08E-02	2.06E-02	2.07E-02	2.13E-02	4.24E-02
516.1	0.0256	0.0207	1.98E-02	4.76E-02	2.37E-02	2.40E-02	2.16E-02	3.07E-02	2.05E-02	2.07E-02	2.12E-02	4.24E-02
516.4	0.0256	0.0207	1.98E-02	4.76E-02	2.37E-02	2.39E-02	2.15E-02	3.07E-02	2.05E-02	2.07E-02	2.12E-02	4.23E-02
516.6	0.0256	0.0207	1.98E-02	4.78E-02	2.36E-02	2.38E-02	2.15E-02	3.06E-02	2.04E-02	2.07E-02	2.13E-02	4.24E-02
516.8	0.0256	0.0207	1.98E-02	4.78E-02	2.36E-02	2.38E-02	2.15E-02	3.06E-02	2.04E-02	2.08E-02	2.13E-02	4.23E-02
517.1	0.0256	0.0208	1.98E-02	4.81E-02	2.36E-02	2.38E-02	2.15E-02	3.06E-02	2.04E-02	2.08E-02	2.13E-02	4.24E-02
517.3	0.0256	0.0209	1.99E-02	4.81E-02	2.37E-02	2.38E-02	2.16E-02	3.07E-02	2.04E-02	2.08E-02	2.13E-02	4.23E-02
517.6	0.0256	0.021	2.00E-02	4.83E-02	2.38E-02	2.38E-02	2.17E-02	3.07E-02	2.05E-02	2.08E-02	2.14E-02	4.24E-02
517.8	0.0257	0.021	2.00E-02	4.83E-02	2.39E-02	2.38E-02	2.17E-02	3.07E-02	2.05E-02	2.08E-02	2.14E-02	4.25E-02
518	0.0257	0.0211	2.01E-02	4.85E-02	2.40E-02	2.38E-02	2.17E-02	3.08E-02	2.06E-02	2.08E-02	2.15E-02	4.26E-02
518.3	0.0258	0.0212	2.02E-02	4.85E-02	2.40E-02	2.38E-02	2.18E-02	3.08E-02	2.06E-02	2.08E-02	2.15E-02	4.27E-02
518.5	0.0258	0.0212	2.02E-02	4.86E-02	2.41E-02	2.38E-02	2.18E-02	3.09E-02	2.07E-02	2.07E-02	2.15E-02	4.29E-02
518.8	0.0259	0.0212	2.02E-02	4.86E-02	2.41E-02	2.38E-02	2.17E-02	3.09E-02	2.07E-02	2.07E-02	2.15E-02	4.29E-02
519	0.0259	0.0212	2.02E-02	4.87E-02	2.42E-02	2.38E-02	2.17E-02	3.10E-02	2.08E-02	2.07E-02	2.15E-02	4.31E-02
519.2	0.026	0.0212	2.01E-02	4.86E-02	2.42E-02	2.38E-02	2.16E-02	3.10E-02	2.08E-02	2.07E-02	2.15E-02	4.31E-02
519.5	0.026	0.0212	2.01E-02	4.87E-02	2.41E-02	2.38E-02	2.15E-02	3.11E-02	2.08E-02	2.06E-02	2.15E-02	4.33E-02
519.7	0.026	0.0212	2.00E-02	4.85E-02	2.41E-02	2.37E-02	2.14E-02	3.11E-02	2.08E-02	2.06E-02	2.15E-02	4.32E-02
520	0.026	0.0211	2.00E-02	4.86E-02	2.41E-02	2.37E-02	2.13E-02	3.11E-02	2.08E-02	2.06E-02	2.14E-02	4.34E-02
520.2	0.026	0.0211	1.99E-02	4.84E-02	2.41E-02	2.37E-02	2.13E-02	3.12E-02	2.08E-02	2.06E-02	2.14E-02	4.33E-02
520.5	0.026	0.0211	1.99E-02	4.85E-02	2.41E-02	2.37E-02	2.12E-02	3.12E-02	2.08E-02	2.06E-02	2.14E-02	4.34E-02
520.7	0.026	0.0211	1.99E-02	4.84E-02	2.42E-02	2.37E-02	2.12E-02	3.12E-02	2.07E-02	2.06E-02	2.14E-02	4.33E-02
520.9	0.026	0.0211	1.99E-02	4.84E-02	2.42E-02	2.37E-02	2.12E-02	3.12E-02	2.07E-02	2.06E-02	2.14E-02	4.34E-02
521.2	0.026	0.0211	2.00E-02	4.83E-02	2.43E-02	2.37E-02	2.12E-02	3.12E-02	2.08E-02	2.07E-02	2.15E-02	4.34E-02
521.4	0.026	0.0212	2.00E-02	4.85E-02	2.44E-02	2.37E-02	2.12E-02	3.12E-02	2.08E-02	2.08E-02	2.16E-02	4.35E-02
521.7	0.026	0.0212	2.00E-02	4.84E-02	2.45E-02	2.37E-02	2.12E-02	3.13E-02	2.09E-02	2.09E-02	2.17E-02	4.35E-02
521.9	0.026	0.0213	2.00E-02	4.86E-02	2.46E-02	2.37E-02	2.13E-02	3.13E-02	2.10E-02	2.09E-02	2.18E-02	4.36E-02
522.1	0.0261	0.0214	2.01E-02	4.86E-02	2.47E-02	2.37E-02	2.13E-02	3.14E-02	2.10E-02	2.10E-02	2.19E-02	4.36E-02
522.4	0.0261	0.0214	2.01E-02	4.87E-02	2.48E-02	2.37E-02	2.13E-02	3.14E-02	2.11E-02	2.10E-02	2.19E-02	4.38E-02
522.6	0.0261	0.0215	2.01E-02	4.87E-02	2.48E-02	2.37E-02	2.13E-02	3.15E-02	2.11E-02	2.10E-02	2.20E-02	4.38E-02
522.9	0.0262	0.0216	2.01E-02	4.89E-02	2.48E-02	2.36E-02	2.12E-02	3.15E-02	2.12E-02	2.10E-02	2.20E-02	4.39E-02
523.1	0.0262	0.0216	2.02E-02	4.89E-02	2.48E-02	2.36E-02	2.12E-02	3.15E-02	2.12E-02	2.09E-02	2.20E-02	4.39E-02
523.3	0.0263	0.0217	2.02E-02	4.91E-02	2.48E-02	2.35E-02	2.12E-02	3.15E-02	2.12E-02	2.09E-02	2.20E-02	4.41E-02
523.6	0.0263	0.0217	2.03E-02	4.91E-02	2.47E-02	2.35E-02	2.11E-02	3.16E-02	2.12E-02	2.09E-02	2.19E-02	4.41E-02
523.8	0.0264	0.0218	2.04E-02	4.92E-02	2.47E-02	2.35E-02	2.11E-02	3.16E-02	2.12E-02	2.08E-02	2.19E-02	4.42E-02
524.1	0.0264	0.0218	2.04E-02	4.91E-02	2.46E-02	2.34E-02	2.11E-02	3.16E-02	2.12E-02	2.08E-02	2.19E-02	4.42E-02
524.3	0.0265	0.0218	2.04E-02	4.92E-02	2.46E-02	2.34E-02	2.11E-02	3.16E-02	2.12E-02	2.08E-02	2.19E-02	4.43E-02
524.6	0.0265	0.0218	2.03E-02	4.91E-02	2.45E-02	2.34E-02	2.12E-02	3.17E-02	2.11E-02	2.08E-02	2.19E-02	4.42E-02
524.8	0.0266	0.0217	2.03E-02	4.91E-02	2.45E-02	2.34E-02	2.12E-02	3.17E-02	2.11E-02	2.08E-02	2.19E-02	4.44E-02
525	0.0266	0.0217	2.02E-02	4.89E-02	2.46E-02	2.34E-02	2.13E-02	3.18E-02	2.11E-02	2.08E-02	2.19E-02	4.43E-02
525.3	0.0266	0.0217	2.01E-02	4.90E-02	2.46E-02	2.35E-02	2.13E-02	3.18E-02	2.11E-02	2.08E-02	2.19E-02	4.45E-02
525.5	0.0267	0.0218	2.01E-02	4.88E-02	2.47E-02	2.35E-02	2.13E-02	3.19E-02	2.12E-02	2.08E-02	2.19E-02	4.45E-02
525.8	0.0267	0.0218	2.00E-02	4.89E-02	2.47E-02	2.34E-02	2.13E-02	3.20E-02	2.12E-02	2.08E-02	2.19E-02	4.47E-02
526	0.0268	0.0219	2.01E-02	4.89E-02	2.48E-02	2.34E-02	2.13E-02	3.21E-02	2.12E-02	2.08E-02	2.20E-02	4.47E-02
526.2	0.0268	0.022	2.01E-02	4.90E-02	2.48E-02	2.34E-02	2.13E-02	3.21E-02	2.12E-02	2.08E-02	2.19E-02	4.48E-02
526.5	0.0268	0.0221	2.02E-02	4.90E-02	2.47E-02	2.33E-02	2.13E-02	3.22E-02	2.13E-02	2.08E-02	2.19E-02	4.48E-02
526.7	0.0269	0.0222	2.02E-02	4.92E-02	2.47E-02	2.32E-02	2.13E-02	3.22E-02	2.13E-02	2.08E-02	2.19E-02	4.49E-02
527	0.0269	0.0222	2.03E-02	4.92E-02	2.47E-02	2.32E-02	2.12E-02	3.23E-02	2.13E-02	2.07E-02	2.19E-02	4.49E-02
527.2	0.027	0.0223	2.04E-02	4.94E-02	2.47E-02	2.31E-02	2.12E-02	3.23E-02	2.13E-02	2.07E-02	2.19E-02	4.50E-02
527.4	0.027	0.0223	2.04E-02	4.94E-02	2.47E-02	2.31E-02	2.12E-02	3.24E-02	2.13E-02	2.07E-02	2.19E-02	4.51E-02
527.7	0.027	0.0223	2.04E-02	4.96E-02	2.47E-02	2.32E-02	2.12E-02	3.25E-02	2.13E-02	2.08E-02	2.19E-02	4.52E-02
527.9	0.027	0.0222	2.04E-02	4.97E-02	2.47E-02	2.32E-02	2.12E-02	3.25E-02	2.13E-02	2.08E-02	2.20E-02	4.53E-02
528.2	0.027	0.0222	2.03E-02	4.99E-02	2.47E-02	2.33E-02	2.13E-02	3.26E-02	2.13E-02	2.09E-02	2.20E-02	4.54E-02
528.4	0.027	0.0221	2.02E-02	4.99E-02	2.48E-02	2.34E-02	2.13E-02	3.26E-02	2.13E-02	2.10E-02	2.20E-02	4.55E-02
528.6	0.0269	0.0221	2.01E-02	5.00E-02	2.48E-02	2.35E-02	2.13E-02	3.27E-02	2.13E-02	2.10E-02	2.21E-02	4.56E-02
528.9	0.0269	0.0221	2.00E-02	5.00E-02	2.47E-02	2.35E-02	2.13E-02	3.27E-02	2.13E-02	2.11E-02	2.21E-02	4.55E-02
529.1	0.0269	0.022	1.99E-02	5.01E-02	2.47E-02	2.35E-02	2.12E-02	3.27E-02	2.14E-02	2.11E-02	2.21E-02	4.56E-02
529.4	0.0269	0.0221	1.98E-02	5.01E-02	2.46E-02	2.35E-02	2.12E-02	3.27E-02	2.14E-02	2.11E-02	2.21E-02	4.56E-02
529.6	0.0269	0.0221	1.97E-02	5.02E-02	2.45E-02	2.35E-02	2.12E-02	3.27E-02	2.14E-02	2.11E-02	2.21E-02	4.57E-02
529.9	0.0269	0.0221	1.97E-02	5.02E-02	2.45E-02	2.34E-02	2.11E-02	3.27E-02	2.14E-02	2.10E-02	2.21E-02	4.57E-02
530.1	0.0269	0.0221	1.97E-02	5.03E-02	2.44E-02	2.34E-02	2.11E-02	3.27E-02	2.14E-02	2.10E-02	2.21E-02	4.58E-02
530.3	0.027	0.0222	1.97E-02	5.03E-02	2.44E-02	2.33E-02	2.11E-02	3.27E-02	2.14E-02	2.10E-02	2.22E-02	4.58E-02
530.6	0.027	0.0222	1.97E-02	5.05E-02	2.43E-02	2.33E-02	2.12E-02	3.27E-02	2.14E-02	2.09E-02	2.22E-02	4.59E-02
530.8	0.027	0.0222	1.98E-02	5.05E-02	2.44E-02	2.32E-02	2.12E-02	3.28E-02	2.14E-02	2.09E-02	2.22E-02	4.60E-02
531.1	0.027	0.0223	1.98E-02	5.06E-02	2.44E-02	2.32E-02	2.13E-02	3.28E-02	2.14E-02	2.09E-02	2.22E-02	4.62E-02
531.3	0.027	0.0223	1.99E-02	5.06E-02	2.45E-02	2.32E-02	2.13E-02	3.29E-02	2.14E-02	2.10E-02	2.22E-02	4.62E-02
531.5	0.027	0.0224	1.99E-02	5.07E-02	2.46E-02	2.33E-02	2.14E-02	3.30E-02	2.15E-02	2.10E-02	2.22E-02	4.64E-02
531.8	0.027	0.0224	2.00E-02	5.07E-02	2.47E-02	2.33E-02	2.14E-02	3.31E-02	2.15E-02	2.10E-02	2.23E-02	4.64E-02
532	0.0271	0.0225	2.00E-02	5.08E-02	2.47E-02	2.34E-02	2.14E-02	3.32E-02	2.15E-02	2.11E-02	2.23E-02	4.66E-02
532.3	0.0271	0.0225	2.00E-02	5.08E-02	2.48E-02	2.34E-02	2.14E-02	3.33E-02	2.16E-02	2.11E-02	2.23E-02	4.65E-02
532.5	0.0271	0.0226	1.99E-02	5.09E-02	2.48E-02	2.34E-02	2.14E-02	3.33E-02	2.16E-02	2.11E-02	2.22E-02	4.66E-02
532.7	0.0272	0.0226	1.99E-02	5.09E-02	2.48E-02	2.35E-02	2.13E-02	3.33E-02	2.15E-02	2.11E-02	2.22E-02	4.65E-02
533	0.0272	0.0226	1.99E-02	5.10E-02	2.48E-02	2.35E-02	2.13E-02	3.33E-02	2.15E-02	2.10E-02	2.22E-02	4.65E-02
533.2	0.0273	0.0226	1.98E-02	5.10E-02	2.47E-02	2.34E-02	2.12E-02	3.33E-02	2.15E-02	2.10E-02	2.22E-02	4.63E-02
533.5	0.0274	0.0226	1.98E-02	5.12E-02	2.47E-02	2.34E-02	2.12E-02	3.33E-02	2.15E-02	2.10E-02	2.22E-02	4.63E-02
533.7	0.0274	0.0226	1.98E-02	5.12E-02	2.46E-02	2.34E-02	2.12E-02	3.33E-02	2.15E-02	2.10E-02	2.22E-02	4.62E-02
534	0.0274	0.0226	1.98E-02	5.14E-02	2.46E-02	2.34E-02	2.11E-02	3.33E-02	2.15E-02	2.09E-02	2.22E-02	4.63E-02
534.2	0.0274	0.0226	1.98E-02	5.14E-02	2.46E-02	2.34E-02	2.12E-02	3.33E-02	2.15E-02	2.09E-02	2.22E-02	4.62E-02
534.4	0.0274	0.0227	1.98E-02	5.16E-02	2.46E-02	2.34E-02	2.12E-02	3.34E-02	2.15E-02	2.09E-02	2.22E-02	4.63E-02
534.7	0.0274	0.0227	1.98E-02	5.16E-02	2.46E-02	2.34E-02	2.12E-02	3.34E-02	2.15E-02	2.09E-02	2.22E-02	4.63E-02
534.9	0.0274	0.0227	1.98E-02	5.18E-02	2.46E-02	2.34E-02	2.13E-02	3.34E-02	2.15E-02	2.09E-02	2.23E-02	4.65E-02
535.2	0.0273	0.0227	1.98E-02	5.19E-02	2.46E-02	2.34E-02	2.14E-02	3.35E-02	2.15E-02	2.10E-02	2.23E-02	4.65E-02
535.4	0.0273	0.0228	1.98E-02	5.21E-02	2.47E-02	2.34E-02	2.14E-02	3.36E-02	2.14E-02	2.10E-02	2.23E-02	4.66E-02
535.6	0.0273	0.0228	1.98E-02	5.21E-02	2.47E-02	2.35E-02	2.15E-02	3.36E-02	2.14E-02	2.10E-02	2.24E-02	4.67E-02
535.9	0.0274	0.0228	1.98E-02	5.22E-02	2.47E-02	2.35E-02	2.16E-02	3.37E-02	2.13E-02	2.10E-02	2.24E-02	4.68E-02
536.1	0.0274	0.0228	1.98E-02	5.22E-02	2.47E-02	2.35E-02	2.16E-02	3.37E-02	2.13E-02	2.10E-02	2.24E-02	4.68E-02
536.4	0.0274	0.0229	1.98E-02	5.24E-02	2.47E-02	2.35E-02	2.16E-02	3.38E-02	2.13E-02	2.10E-02	2.24E-02	4.69E-02
536.6	0.0275	0.0229	1.98E-02	5.23E-02	2.47E-02	2.35E-02	2.17E-02	3.38E-02	2.13E-02	2.10E-02	2.24E-02	4.68E-02
536.8	0.0275	0.0229	1.98E-02	5.24E-02	2.47E-02	2.35E-02	2.17E-02	3.39E-02	2.13E-02	2.10E-02	2.24E-02	4.70E-02
537.1	0.0275	0.0229	1.98E-02	5.23E-02	2.46E-02	2.35E-02	2.18E-02	3.39E-02	2.14E-02	2.10E-02	2.24E-02	4.70E-02
537.3	0.0275	0.0229	1.97E-02	5.24E-02	2.46E-02	2.35E-02	2.18E-02	3.40E-02	2.14E-02	2.10E-02	2.24E-02	4.71E-02
537.6	0.0275	0.0229	1.97E-02	5.23E-02	2.46E-02	2.35E-02	2.18E-02	3.40E-02	2.15E-02	2.10E-02	2.24E-02	4.72E-02
537.8	0.0275	0.0229	1.96E-02	5.24E-02	2.45E-02	2.35E-02	2.19E-02	3.40E-02	2.15E-02	2.10E-02	2.25E-02	4.74E-02
538.1	0.0275	0.023	1.96E-02	5.24E-02	2.45E-02	2.35E-02	2.19E-02	3.41E-02	2.16E-02	2.10E-02	2.25E-02	4.74E-02
538.3	0.0275	0.023	1.95E-02	5.25E-02	2.45E-02	2.35E-02	2.19E-02	3.41E-02	2.16E-02	2.10E-02	2.25E-02	4.76E-02
538.5	0.0275	0.023	1.95E-02	5.25E-02	2.45E-02	2.36E-02	2.19E-02	3.41E-02	2.16E-02	2.10E-02	2.25E-02	4.76E-02
538.8	0.0276	0.023	1.95E-02	5.27E-02	2.45E-02	2.36E-02	2.19E-02	3.41E-02	2.16E-02	2.10E-02	2.25E-02	4.77E-02
539	0.0276	0.0231	1.95E-02	5.27E-02	2.45E-02	2.36E-02	2.19E-02	3.41E-02	2.16E-02	2.10E-02	2.25E-02	4.77E-02
539.3	0.0276	0.0231	1.95E-02	5.29E-02	2.45E-02	2.37E-02	2.19E-02	3.41E-02	2.15E-02	2.10E-02	2.25E-02	4.78E-02
539.5	0.0277	0.0231	1.95E-02	5.30E-02	2.46E-02	2.37E-02	2.19E-02	3.41E-02	2.15E-02	2.10E-02	2.25E-02	4.77E-02
539.7	0.0277	0.0232	1.94E-02	5.32E-02	2.46E-02	2.38E-02	2.19E-02	3.41E-02	2.15E-02	2.10E-02	2.25E-02	4.78E-02
540	0.0277	0.0232	1.94E-02	5.33E-02	2.46E-02	2.38E-02	2.19E-02	3.42E-02	2.15E-02	2.10E-02	2.25E-02	4.77E-02
540.2	0.0277	0.0232	1.93E-02	5.35E-02	2.46E-02	2.39E-02	2.18E-02	3.42E-02	2.15E-02	2.10E-02	2.25E-02	4.77E-02
540.5	0.0276	0.0232	1.93E-02	5.35E-02	2.46E-02	2.40E-02	2.18E-02	3.43E-02	2.15E-02	2.10E-02	2.25E-02	4.77E-02
540.7	0.0276	0.0232	1.92E-02	5.37E-02	2.46E-02	2.40E-02	2.18E-02	3.44E-02	2.15E-02	2.11E-02	2.25E-02	4.78E-02
540.9	0.0276	0.0231	1.92E-02	5.38E-02	2.46E-02	2.40E-02	2.18E-02	3.44E-02	2.15E-02	2.11E-02	2.26E-02	4.77E-02
541.2	0.0276	0.0231	1.92E-02	5.40E-02	2.46E-02	2.41E-02	2.19E-02	3.45E-02	2.15E-02	2.11E-02	2.26E-02	4.79E-02
541.4	0.0276	0.0231	1.92E-02	5.40E-02	2.46E-02	2.41E-02	2.19E-02	3.45E-02	2.15E-02	2.11E-02	2.26E-02	4.79E-02
541.7	0.0277	0.0232	1.93E-02	5.41E-02	2.46E-02	2.41E-02	2.20E-02	3.46E-02	2.15E-02	2.11E-02	2.26E-02	4.80E-02
541.9	0.0278	0.0232	1.94E-02	5.41E-02	2.46E-02	2.40E-02	2.22E-02	3.47E-02	2.15E-02	2.12E-02	2.27E-02	4.81E-02
542.1	0.0279	0.0233	1.94E-02	5.42E-02	2.46E-02	2.40E-02	2.23E-02	3.47E-02	2.16E-02	2.12E-02	2.27E-02	4.83E-02
542.4	0.0279	0.0233	1.95E-02	5.42E-02	2.47E-02	2.40E-02	2.24E-02	3.48E-02	2.16E-02	2.12E-02	2.28E-02	4.83E-02
542.6	0.028	0.0234	1.95E-02	5.44E-02	2.47E-02	2.40E-02	2.24E-02	3.49E-02	2.17E-02	2.12E-02	2.28E-02	4.85E-02
542.9	0.0281	0.0235	1.96E-02	5.44E-02	2.48E-02	2.40E-02	2.25E-02	3.49E-02	2.17E-02	2.12E-02	2.29E-02	4.86E-02
543.1	0.0281	0.0235	1.96E-02	5.45E-02	2.48E-02	2.40E-02	2.25E-02	3.50E-02	2.18E-02	2.13E-02	2.29E-02	4.87E-02
543.4	0.0281	0.0236	1.96E-02	5.46E-02	2.48E-02	2.41E-02	2.25E-02	3.50E-02	2.18E-02	2.13E-02	2.30E-02	4.87E-02
543.6	0.0281	0.0236	1.95E-02	5.48E-02	2.48E-02	2.40E-02	2.24E-02	3.50E-02	2.19E-02	2.13E-02	2.30E-02	4.88E-02
543.8	0.0281	0.0236	1.95E-02	5.48E-02	2.48E-02	2.40E-02	2.24E-02	3.50E-02	2.19E-02	2.13E-02	2.30E-02	4.88E-02
544.1	0.0281	0.0236	1.94E-02	5.50E-02	2.48E-02	2.40E-02	2.23E-02	3.50E-02	2.18E-02	2.13E-02	2.30E-02	4.89E-02
544.3	0.028	0.0236	1.94E-02	5.51E-02	2.48E-02	2.40E-02	2.22E-02	3.50E-02	2.18E-02	2.13E-02	2.30E-02	4.88E-02
544.6	0.028	0.0236	1.94E-02	5.53E-02	2.48E-02	2.39E-02	2.22E-02	3.50E-02	2.17E-02	2.13E-02	2.30E-02	4.89E-02
544.8	0.0279	0.0236	1.94E-02	5.53E-02	2.48E-02	2.39E-02	2.21E-02	3.50E-02	2.17E-02	2.13E-02	2.29E-02	4.88E-02
545	0.0279	0.0236	1.93E-02	5.55E-02	2.47E-02	2.39E-02	2.21E-02	3.50E-02	2.16E-02	2.13E-02	2.29E-02	4.89E-02
545.3	0.0279	0.0236	1.93E-02	5.55E-02	2.47E-02	2.39E-02	2.21E-02	3.51E-02	2.16E-02	2.13E-02	2.29E-02	4.88E-02
545.5	0.0279	0.0236	1.94E-02	5.56E-02	2.47E-02	2.39E-02	2.21E-02	3.51E-02	2.16E-02	2.13E-02	2.29E-02	4.89E-02
545.8	0.028	0.0236	1.94E-02	5.56E-02	2.47E-02	2.39E-02	2.21E-02	3.51E-02	2.16E-02	2.13E-02	2.29E-02	4.89E-02
546	0.028	0.0236	1.94E-02	5.57E-02	2.46E-02	2.39E-02	2.21E-02	3.51E-02	2.16E-02	2.13E-02	2.29E-02	4.91E-02
546.2	0.028	0.0237	1.94E-02	5.57E-02	2.46E-02	2.40E-02	2.21E-02	3.51E-02	2.16E-02	2.13E-02	2.29E-02	4.91E-02
546.5	0.0281	0.0237	1.95E-02	5.59E-02	2.47E-02	2.40E-02	2.22E-02	3.51E-02	2.17E-02	2.14E-02	2.29E-02	4.93E-02
546.7	0.0281	0.0238	1.95E-02	5.59E-02	2.47E-02	2.40E-02	2.22E-02	3.51E-02	2.18E-02	2.15E-02	2.29E-02	4.94E-02
547	0.0282	0.0238	1.96E-02	5.61E-02	2.48E-02	2.41E-02	2.23E-02	3.52E-02	2.18E-02	2.15E-02	2.30E-02	4.95E-02
547.2	0.0282	0.0239	1.96E-02	5.61E-02	2.49E-02	2.41E-02	2.23E-02	3.52E-02	2.19E-02	2.16E-02	2.30E-02	4.96E-02
547.5	0.0282	0.0239	1.97E-02	5.64E-02	2.49E-02	2.42E-02	2.24E-02	3.53E-02	2.20E-02	2.17E-02	2.30E-02	4.97E-02
547.7	0.0283	0.024	1.98E-02	5.64E-02	2.50E-02	2.42E-02	2.24E-02	3.53E-02	2.21E-02	2.17E-02	2.31E-02	4.97E-02
547.9	0.0283	0.024	1.98E-02	5.66E-02	2.50E-02	2.42E-02	2.24E-02	3.54E-02	2.21E-02	2.17E-02	2.31E-02	4.98E-02
548.2	0.0283	0.024	1.99E-02	5.66E-02	2.50E-02	2.42E-02	2.24E-02	3.54E-02	2.22E-02	2.18E-02	2.31E-02	4.97E-02
548.4	0.0283	0.024	1.99E-02	5.67E-02	2.50E-02	2.42E-02	2.24E-02	3.55E-02	2.22E-02	2.17E-02	2.31E-02	4.97E-02
548.7	0.0283	0.024	1.98E-02	5.67E-02	2.50E-02	2.42E-02	2.24E-02	3.55E-02	2.22E-02	2.17E-02	2.31E-02	4.96E-02
548.9	0.0283	0.0239	1.98E-02	5.67E-02	2.49E-02	2.42E-02	2.23E-02	3.55E-02	2.22E-02	2.17E-02	2.30E-02	4.97E-02
549.1	0.0283	0.0239	1.98E-02	5.66E-02	2.49E-02	2.42E-02	2.23E-02	3.55E-02	2.22E-02	2.16E-02	2.30E-02	4.96E-02
549.4	0.0282	0.0239	1.97E-02	5.67E-02	2.49E-02	2.41E-02	2.23E-02	3.55E-02	2.22E-02	2.16E-02	2.30E-02	4.96E-02
549.6	0.0283	0.0239	1.97E-02	5.66E-02	2.49E-02	2.41E-02	2.22E-02	3.56E-02	2.22E-02	2.15E-02	2.30E-02	4.96E-02
549.9	0.0283	0.0238	1.97E-02	5.67E-02	2.49E-02	2.41E-02	2.22E-02	3.56E-02	2.22E-02	2.14E-02	2.30E-02	4.97E-02
550.1	0.0284	0.0239	1.97E-02	5.66E-02	2.49E-02	2.41E-02	2.22E-02	3.56E-02	2.22E-02	2.14E-02	2.30E-02	4.97E-02
550.3	0.0284	0.0239	1.97E-02	5.67E-02	2.49E-02	2.41E-02	2.22E-02	3.56E-02	2.22E-02	2.13E-02	2.30E-02	4.98E-02
550.6	0.0285	0.024	1.98E-02	5.67E-02	2.49E-02	2.41E-02	2.22E-02	3.56E-02	2.22E-02	2.13E-02	2.31E-02	4.98E-02
550.8	0.0286	0.024	1.98E-02	5.68E-02	2.49E-02	2.41E-02	2.22E-02	3.57E-02	2.22E-02	2.13E-02	2.31E-02	5.00E-02
551.1	0.0287	0.0241	1.99E-02	5.68E-02	2.50E-02	2.41E-02	2.22E-02	3.57E-02	2.22E-02	2.12E-02	2.31E-02	5.00E-02
551.3	0.0288	0.0242	2.00E-02	5.70E-02	2.50E-02	2.41E-02	2.22E-02	3.57E-02	2.23E-02	2.12E-02	2.31E-02	5.01E-02
551.6	0.0288	0.0243	2.01E-02	5.70E-02	2.50E-02	2.41E-02	2.22E-02	3.58E-02	2.23E-02	2.13E-02	2.31E-02	5.01E-02
551.8	0.0289	0.0243	2.01E-02	5.72E-02	2.51E-02	2.42E-02	2.22E-02	3.58E-02	2.23E-02	2.13E-02	2.31E-02	5.02E-02
552	0.0289	0.0244	2.02E-02	5.73E-02	2.51E-02	2.42E-02	2.22E-02	3.59E-02	2.23E-02	2.13E-02	2.30E-02	5.01E-02
552.3	0.0289	0.0244	2.02E-02	5.75E-02	2.51E-02	2.42E-02	2.22E-02	3.59E-02	2.23E-02	2.13E-02	2.30E-02	5.01E-02
552.5	0.029	0.0244	2.02E-02	5.76E-02	2.51E-02	2.42E-02	2.22E-02	3.59E-02	2.23E-02	2.13E-02	2.29E-02	5.00E-02
552.8	0.029	0.0244	2.02E-02	5.78E-02	2.51E-02	2.41E-02	2.22E-02	3.59E-02	2.23E-02	2.13E-02	2.29E-02	5.00E-02
553	0.029	0.0244	2.03E-02	5.79E-02	2.51E-02	2.41E-02	2.22E-02	3.59E-02	2.23E-02	2.13E-02	2.29E-02	4.99E-02
553.2	0.0291	0.0244	2.03E-02	5.81E-02	2.51E-02	2.41E-02	2.22E-02	3.59E-02	2.22E-02	2.13E-02	2.29E-02	4.99E-02
553.5	0.0291	0.0245	2.03E-02	5.81E-02	2.51E-02	2.41E-02	2.22E-02	3.59E-02	2.22E-02	2.13E-02	2.29E-02	4.98E-02
553.7	0.0291	0.0245	2.04E-02	5.83E-02	2.51E-02	2.40E-02	2.22E-02	3.58E-02	2.22E-02	2.13E-02	2.29E-02	4.99E-02
554	0.0291	0.0245	2.04E-02	5.82E-02	2.51E-02	2.40E-02	2.22E-02	3.58E-02	2.22E-02	2.13E-02	2.29E-02	4.99E-02
554.2	0.0291	0.0245	2.04E-02	5.83E-02	2.51E-02	2.40E-02	2.22E-02	3.58E-02	2.22E-02	2.13E-02	2.30E-02	5.00E-02
554.4	0.0292	0.0245	2.05E-02	5.83E-02	2.52E-02	2.40E-02	2.22E-02	3.58E-02	2.22E-02	2.14E-02	2.30E-02	5.00E-02
554.7	0.0292	0.0245	2.05E-02	5.83E-02	2.53E-02	2.40E-02	2.22E-02	3.59E-02	2.23E-02	2.14E-02	2.30E-02	5.01E-02
554.9	0.0293	0.0245	2.04E-02	5.83E-02	2.53E-02	2.41E-02	2.22E-02	3.60E-02	2.24E-02	2.14E-02	2.31E-02	5.01E-02
555.2	0.0293	0.0245	2.04E-02	5.84E-02	2.54E-02	2.41E-02	2.23E-02	3.60E-02	2.25E-02	2.14E-02	2.31E-02	5.03E-02
555.4	0.0294	0.0245	2.04E-02	5.85E-02	2.55E-02	2.41E-02	2.24E-02	3.61E-02	2.26E-02	2.15E-02	2.31E-02	5.03E-02
555.6	0.0295	0.0246	2.04E-02	5.86E-02	2.55E-02	2.42E-02	2.24E-02	3.61E-02	2.27E-02	2.15E-02	2.32E-02	5.04E-02
555.9	0.0295	0.0246	2.05E-02	5.87E-02	2.56E-02	2.42E-02	2.25E-02	3.62E-02	2.28E-02	2.15E-02	2.32E-02	5.04E-02
556.1	0.0296	0.0246	2.05E-02	5.89E-02	2.56E-02	2.42E-02	2.25E-02	3.62E-02	2.29E-02	2.16E-02	2.32E-02	5.05E-02
556.4	0.0297	0.0246	2.06E-02	5.90E-02	2.56E-02	2.42E-02	2.25E-02	3.63E-02	2.29E-02	2.16E-02	2.32E-02	5.05E-02
556.6	0.0297	0.0247	2.07E-02	5.92E-02	2.56E-02	2.43E-02	2.25E-02	3.63E-02	2.30E-02	2.16E-02	2.33E-02	5.07E-02
556.9	0.0298	0.0247	2.08E-02	5.93E-02	2.57E-02	2.43E-02	2.26E-02	3.63E-02	2.30E-02	2.17E-02	2.33E-02	5.07E-02
557.1	0.0299	0.0248	2.09E-02	5.95E-02	2.57E-02	2.43E-02	2.26E-02	3.64E-02	2.30E-02	2.17E-02	2.33E-02	5.08E-02
557.3	0.0299	0.0248	2.10E-02	5.96E-02	2.57E-02	2.43E-02	2.26E-02	3.64E-02	2.30E-02	2.17E-02	2.33E-02	5.09E-02
557.6	0.03	0.0248	2.11E-02	5.98E-02	2.57E-02	2.43E-02	2.26E-02	3.64E-02	2.30E-02	2.17E-02	2.33E-02	5.10E-02
557.8	0.03	0.0249	2.12E-02	5.98E-02	2.57E-02	2.43E-02	2.26E-02	3.65E-02	2.30E-02	2.17E-02	2.34E-02	5.10E-02
558.1	0.0301	0.0249	2.12E-02	6.00E-02	2.57E-02	2.44E-02	2.26E-02	3.65E-02	2.30E-02	2.17E-02	2.34E-02	5.11E-02
558.3	0.0301	0.025	2.13E-02	6.00E-02	2.57E-02	2.44E-02	2.26E-02	3.65E-02	2.30E-02	2.18E-02	2.34E-02	5.11E-02
558.5	0.0302	0.025	2.13E-02	6.01E-02	2.57E-02	2.44E-02	2.26E-02	3.66E-02	2.31E-02	2.18E-02	2.34E-02	5.12E-02
558.8	0.0302	0.0251	2.13E-02	6.01E-02	2.57E-02	2.44E-02	2.26E-02	3.66E-02	2.31E-02	2.18E-02	2.34E-02	5.12E-02
559	0.0302	0.0251	2.14E-02	6.03E-02	2.57E-02	2.43E-02	2.26E-02	3.66E-02	2.32E-02	2.18E-02	2.34E-02	5.13E-02
559.3	0.0302	0.0251	2.14E-02	6.03E-02	2.58E-02	2.43E-02	2.26E-02	3.66E-02	2.32E-02	2.18E-02	2.35E-02	5.12E-02
559.5	0.0302	0.0251	2.14E-02	6.04E-02	2.58E-02	2.43E-02	2.25E-02	3.66E-02	2.32E-02	2.18E-02	2.35E-02	5.13E-02
559.7	0.0302	0.0251	2.14E-02	6.04E-02	2.58E-02	2.42E-02	2.25E-02	3.66E-02	2.32E-02	2.18E-02	2.34E-02	5.12E-02
560	0.0302	0.0251	2.14E-02	6.05E-02	2.58E-02	2.42E-02	2.24E-02	3.65E-02	2.31E-02	2.17E-02	2.34E-02	5.13E-02
560.2	0.0302	0.0251	2.14E-02	6.05E-02	2.58E-02	2.41E-02	2.24E-02	3.65E-02	2.31E-02	2.17E-02	2.34E-02	5.12E-02
560.5	0.0303	0.0251	2.14E-02	6.07E-02	2.58E-02	2.41E-02	2.24E-02	3.65E-02	2.30E-02	2.16E-02	2.33E-02	5.13E-02
560.7	0.0303	0.0251	2.14E-02	6.07E-02	2.58E-02	2.40E-02	2.24E-02	3.65E-02	2.30E-02	2.16E-02	2.33E-02	5.12E-02
561	0.0303	0.0251	2.13E-02	6.09E-02	2.59E-02	2.40E-02	2.24E-02	3.65E-02	2.29E-02	2.15E-02	2.33E-02	5.13E-02
561.2	0.0304	0.0251	2.13E-02	6.09E-02	2.59E-02	2.40E-02	2.24E-02	3.65E-02	2.28E-02	2.15E-02	2.33E-02	5.13E-02
561.4	0.0305	0.0251	2.14E-02	6.12E-02	2.59E-02	2.40E-02	2.24E-02	3.66E-02	2.28E-02	2.16E-02	2.33E-02	5.14E-02
561.7	0.0305	0.0251	2.14E-02	6.12E-02	2.59E-02	2.40E-02	2.25E-02	3.66E-02	2.27E-02	2.16E-02	2.34E-02	5.15E-02
561.9	0.0306	0.0251	2.14E-02	6.15E-02	2.59E-02	2.40E-02	2.26E-02	3.67E-02	2.27E-02	2.16E-02	2.34E-02	5.16E-02
562.2	0.0307	0.0251	2.14E-02	6.15E-02	2.60E-02	2.40E-02	2.27E-02	3.67E-02	2.27E-02	2.17E-02	2.35E-02	5.16E-02
562.4	0.0307	0.0251	2.15E-02	6.17E-02	2.60E-02	2.41E-02	2.27E-02	3.68E-02	2.27E-02	2.18E-02	2.36E-02	5.18E-02
562.6	0.0308	0.0251	2.15E-02	6.18E-02	2.61E-02	2.41E-02	2.28E-02	3.68E-02	2.28E-02	2.18E-02	2.36E-02	5.18E-02
562.9	0.0308	0.0251	2.15E-02	6.20E-02	2.61E-02	2.41E-02	2.28E-02	3.69E-02	2.28E-02	2.19E-02	2.37E-02	5.19E-02
563.1	0.0309	0.0251	2.16E-02	6.20E-02	2.62E-02	2.41E-02	2.29E-02	3.69E-02	2.28E-02	2.19E-02	2.37E-02	5.19E-02
563.4	0.0309	0.0251	2.16E-02	6.22E-02	2.62E-02	2.42E-02	2.29E-02	3.69E-02	2.28E-02	2.19E-02	2.37E-02	5.20E-02
563.6	0.031	0.025	2.16E-02	6.22E-02	2.63E-02	2.42E-02	2.29E-02	3.70E-02	2.28E-02	2.19E-02	2.37E-02	5.19E-02
563.8	0.031	0.025	2.17E-02	6.24E-02	2.63E-02	2.42E-02	2.29E-02	3.70E-02	2.28E-02	2.19E-02	2.37E-02	5.20E-02
564.1	0.0311	0.025	2.17E-02	6.24E-02	2.63E-02	2.42E-02	2.29E-02	3.70E-02	2.28E-02	2.19E-02	2.37E-02	5.20E-02
564.3	0.0311	0.025	2.17E-02	6.25E-02	2.63E-02	2.42E-02	2.28E-02	3.70E-02	2.27E-02	2.18E-02	2.36E-02	5.21E-02
564.6	0.0311	0.0249	2.17E-02	6.24E-02	2.63E-02	2.41E-02	2.28E-02	3.71E-02	2.27E-02	2.18E-02	2.36E-02	5.21E-02
564.8	0.0312	0.0249	2.17E-02	6.25E-02	2.63E-02	2.41E-02	2.28E-02	3.71E-02	2.27E-02	2.18E-02	2.36E-02	5.22E-02
565.1	0.0312	0.0249	2.17E-02	6.25E-02	2.63E-02	2.41E-02	2.28E-02	3.71E-02	2.26E-02	2.18E-02	2.36E-02	5.21E-02
565.3	0.0313	0.0248	2.17E-02	6.25E-02	2.63E-02	2.41E-02	2.28E-02	3.71E-02	2.26E-02	2.18E-02	2.36E-02	5.22E-02
565.5	0.0313	0.0248	2.18E-02	6.25E-02	2.63E-02	2.41E-02	2.28E-02	3.71E-02	2.26E-02	2.18E-02	2.36E-02	5.22E-02
565.8	0.0313	0.0247	2.18E-02	6.26E-02	2.63E-02	2.41E-02	2.28E-02	3.71E-02	2.26E-02	2.18E-02	2.36E-02	5.23E-02
566	0.0314	0.0247	2.18E-02	6.26E-02	2.63E-02	2.41E-02	2.28E-02	3.71E-02	2.26E-02	2.18E-02	2.36E-02	5.23E-02
566.3	0.0314	0.0246	2.18E-02	6.27E-02	2.64E-02	2.41E-02	2.28E-02	3.71E-02	2.25E-02	2.18E-02	2.36E-02	5.23E-02
566.5	0.0314	0.0246	2.18E-02	6.27E-02	2.64E-02	2.41E-02	2.28E-02	3.71E-02	2.25E-02	2.18E-02	2.37E-02	5.23E-02
566.7	0.0315	0.0246	2.19E-02	6.29E-02	2.64E-02	2.40E-02	2.28E-02	3.72E-02	2.25E-02	2.18E-02	2.37E-02	5.24E-02
567	0.0315	0.0246	2.19E-02	6.29E-02	2.64E-02	2.40E-02	2.28E-02	3.72E-02	2.25E-02	2.19E-02	2.37E-02	5.24E-02
567.2	0.0315	0.0246	2.19E-02	6.30E-02	2.63E-02	2.40E-02	2.28E-02	3.72E-02	2.24E-02	2.19E-02	2.37E-02	5.25E-02
567.5	0.0316	0.0246	2.20E-02	6.30E-02	2.63E-02	2.40E-02	2.27E-02	3.73E-02	2.24E-02	2.19E-02	2.38E-02	5.25E-02
567.7	0.0316	0.0246	2.20E-02	6.30E-02	2.63E-02	2.40E-02	2.27E-02	3.73E-02	2.24E-02	2.19E-02	2.38E-02	5.25E-02
567.9	0.0317	0.0246	2.20E-02	6.29E-02	2.63E-02	2.40E-02	2.27E-02	3.73E-02	2.23E-02	2.19E-02	2.38E-02	5.25E-02
568.2	0.0317	0.0245	2.20E-02	6.29E-02	2.63E-02	2.40E-02	2.27E-02	3.73E-02	2.23E-02	2.19E-02	2.38E-02	5.26E-02
568.4	0.0318	0.0245	2.19E-02	6.28E-02	2.63E-02	2.40E-02	2.27E-02	3.73E-02	2.23E-02	2.19E-02	2.38E-02	5.25E-02
568.7	0.0318	0.0245	2.19E-02	6.28E-02	2.64E-02	2.40E-02	2.27E-02	3.73E-02	2.23E-02	2.19E-02	2.39E-02	5.26E-02
568.9	0.0319	0.0245	2.19E-02	6.27E-02	2.64E-02	2.40E-02	2.28E-02	3.73E-02	2.23E-02	2.20E-02	2.39E-02	5.26E-02
569.1	0.0319	0.0245	2.18E-02	6.27E-02	2.64E-02	2.40E-02	2.28E-02	3.73E-02	2.23E-02	2.20E-02	2.39E-02	5.27E-02
569.4	0.0319	0.0245	2.18E-02	6.25E-02	2.65E-02	2.40E-02	2.28E-02	3.73E-02	2.23E-02	2.20E-02	2.39E-02	5.27E-02
569.6	0.0319	0.0245	2.18E-02	6.25E-02	2.65E-02	2.40E-02	2.28E-02	3.73E-02	2.23E-02	2.19E-02	2.39E-02	5.28E-02
569.9	0.0319	0.0245	2.18E-02	6.24E-02	2.66E-02	2.40E-02	2.28E-02	3.74E-02	2.22E-02	2.19E-02	2.39E-02	5.27E-02
570.1	0.0319	0.0245	2.18E-02	6.24E-02	2.66E-02	2.40E-02	2.28E-02	3.74E-02	2.22E-02	2.19E-02	2.39E-02	5.28E-02
570.4	0.0319	0.0246	2.18E-02	6.22E-02	2.67E-02	2.40E-02	2.28E-02	3.74E-02	2.22E-02	2.19E-02	2.39E-02	5.28E-02
570.6	0.0319	0.0246	2.18E-02	6.23E-02	2.67E-02	2.39E-02	2.28E-02	3.74E-02	2.21E-02	2.19E-02	2.39E-02	5.29E-02
570.8	0.0319	0.0246	2.18E-02	6.22E-02	2.67E-02	2.39E-02	2.27E-02	3.74E-02	2.21E-02	2.19E-02	2.39E-02	5.29E-02
571.1	0.0318	0.0246	2.18E-02	6.22E-02	2.67E-02	2.38E-02	2.27E-02	3.74E-02	2.20E-02	2.18E-02	2.38E-02	5.29E-02
571.3	0.0318	0.0246	2.18E-02	6.22E-02	2.67E-02	2.38E-02	2.27E-02	3.74E-02	2.20E-02	2.18E-02	2.38E-02	5.29E-02
571.6	0.0318	0.0245	2.17E-02	6.23E-02	2.67E-02	2.37E-02	2.26E-02	3.74E-02	2.20E-02	2.18E-02	2.38E-02	5.29E-02
571.8	0.0318	0.0245	2.17E-02	6.22E-02	2.67E-02	2.37E-02	2.26E-02	3.74E-02	2.20E-02	2.18E-02	2.38E-02	5.29E-02
572	0.0318	0.0244	2.16E-02	6.23E-02	2.67E-02	2.37E-02	2.26E-02	3.74E-02	2.21E-02	2.18E-02	2.38E-02	5.30E-02
572.3	0.0318	0.0244	2.16E-02	6.22E-02	2.67E-02	2.37E-02	2.27E-02	3.75E-02	2.21E-02	2.18E-02	2.38E-02	5.30E-02
572.5	0.0318	0.0243	2.16E-02	6.22E-02	2.67E-02	2.37E-02	2.27E-02	3.76E-02	2.22E-02	2.19E-02	2.38E-02	5.31E-02
572.8	0.0318	0.0243	2.15E-02	6.21E-02	2.67E-02	2.38E-02	2.27E-02	3.77E-02	2.22E-02	2.19E-02	2.39E-02	5.31E-02
573	0.0318	0.0242	2.15E-02	6.21E-02	2.67E-02	2.38E-02	2.28E-02	3.77E-02	2.23E-02	2.20E-02	2.39E-02	5.33E-02
573.2	0.0318	0.0242	2.15E-02	6.19E-02	2.67E-02	2.38E-02	2.28E-02	3.78E-02	2.23E-02	2.20E-02	2.40E-02	5.33E-02
573.5	0.0318	0.0242	2.15E-02	6.19E-02	2.67E-02	2.38E-02	2.29E-02	3.78E-02	2.23E-02	2.21E-02	2.40E-02	5.34E-02
573.7	0.0318	0.0242	2.15E-02	6.17E-02	2.67E-02	2.38E-02	2.29E-02	3.79E-02	2.24E-02	2.21E-02	2.40E-02	5.34E-02
574	0.0318	0.0242	2.15E-02	6.17E-02	2.67E-02	2.38E-02	2.29E-02	3.78E-02	2.24E-02	2.21E-02	2.40E-02	5.35E-02
574.2	0.0318	0.0242	2.14E-02	6.16E-02	2.67E-02	2.38E-02	2.29E-02	3.78E-02	2.24E-02	2.21E-02	2.41E-02	5.35E-02
574.5	0.0318	0.0242	2.14E-02	6.16E-02	2.67E-02	2.38E-02	2.29E-02	3.78E-02	2.24E-02	2.21E-02	2.41E-02	5.36E-02
574.7	0.0318	0.0242	2.14E-02	6.15E-02	2.67E-02	2.38E-02	2.28E-02	3.78E-02	2.24E-02	2.21E-02	2.41E-02	5.35E-02
574.9	0.0318	0.0242	2.14E-02	6.16E-02	2.67E-02	2.38E-02	2.28E-02	3.78E-02	2.24E-02	2.21E-02	2.41E-02	5.36E-02
575.2	0.0318	0.0242	2.13E-02	6.16E-02	2.67E-02	2.38E-02	2.28E-02	3.78E-02	2.24E-02	2.21E-02	2.41E-02	5.36E-02
575.4	0.0317	0.0242	2.13E-02	6.16E-02	2.67E-02	2.37E-02	2.28E-02	3.78E-02	2.24E-02	2.21E-02	2.42E-02	5.37E-02
575.7	0.0317	0.0242	2.13E-02	6.16E-02	2.67E-02	2.37E-02	2.28E-02	3.78E-02	2.24E-02	2.21E-02	2.42E-02	5.37E-02
575.9	0.0317	0.0241	2.12E-02	6.16E-02	2.67E-02	2.37E-02	2.28E-02	3.79E-02	2.24E-02	2.21E-02	2.42E-02	5.37E-02
576.1	0.0317	0.0241	2.12E-02	6.15E-02	2.67E-02	2.37E-02	2.28E-02	3.79E-02	2.24E-02	2.22E-02	2.42E-02	5.37E-02
576.4	0.0317	0.0241	2.12E-02	6.15E-02	2.67E-02	2.36E-02	2.28E-02	3.80E-02	2.24E-02	2.22E-02	2.42E-02	5.39E-02
576.6	0.0317	0.024	2.11E-02	6.14E-02	2.67E-02	2.36E-02	2.28E-02	3.80E-02	2.24E-02	2.22E-02	2.42E-02	5.39E-02
576.9	0.0316	0.024	2.11E-02	6.14E-02	2.66E-02	2.36E-02	2.28E-02	3.80E-02	2.24E-02	2.22E-02	2.42E-02	5.40E-02
577.1	0.0316	0.0239	2.10E-02	6.13E-02	2.66E-02	2.36E-02	2.28E-02	3.81E-02	2.24E-02	2.22E-02	2.42E-02	5.40E-02
577.3	0.0316	0.0239	2.10E-02	6.14E-02	2.66E-02	2.35E-02	2.28E-02	3.80E-02	2.24E-02	2.22E-02	2.42E-02	5.41E-02
577.6	0.0315	0.0239	2.09E-02	6.13E-02	2.66E-02	2.35E-02	2.28E-02	3.80E-02	2.24E-02	2.22E-02	2.42E-02	5.41E-02
577.8	0.0315	0.0238	2.08E-02	6.13E-02	2.66E-02	2.35E-02	2.28E-02	3.80E-02	2.24E-02	2.22E-02	2.42E-02	5.42E-02
578.1	0.0314	0.0238	2.07E-02	6.12E-02	2.65E-02	2.35E-02	2.28E-02	3.80E-02	2.23E-02	2.21E-02	2.42E-02	5.41E-02
578.3	0.0314	0.0238	2.07E-02	6.12E-02	2.65E-02	2.35E-02	2.28E-02	3.80E-02	2.23E-02	2.21E-02	2.42E-02	5.42E-02
578.5	0.0314	0.0238	2.07E-02	6.11E-02	2.65E-02	2.35E-02	2.27E-02	3.80E-02	2.22E-02	2.21E-02	2.41E-02	5.41E-02
578.8	0.0313	0.0238	2.06E-02	6.12E-02	2.65E-02	2.35E-02	2.27E-02	3.79E-02	2.22E-02	2.21E-02	2.41E-02	5.42E-02
579	0.0313	0.0238	2.06E-02	6.11E-02	2.65E-02	2.35E-02	2.27E-02	3.80E-02	2.22E-02	2.21E-02	2.41E-02	5.41E-02
579.3	0.0312	0.0238	2.06E-02	6.12E-02	2.65E-02	2.35E-02	2.27E-02	3.80E-02	2.22E-02	2.22E-02	2.41E-02	5.42E-02
579.5	0.0312	0.0238	2.06E-02	6.11E-02	2.65E-02	2.36E-02	2.28E-02	3.80E-02	2.22E-02	2.22E-02	2.42E-02	5.42E-02
579.8	0.0311	0.0238	2.05E-02	6.11E-02	2.65E-02	2.36E-02	2.28E-02	3.81E-02	2.23E-02	2.22E-02	2.42E-02	5.43E-02
580	0.0311	0.0238	2.05E-02	6.10E-02	2.65E-02	2.36E-02	2.29E-02	3.81E-02	2.23E-02	2.23E-02	2.43E-02	5.44E-02
580.2	0.031	0.0237	2.05E-02	6.11E-02	2.65E-02	2.37E-02	2.29E-02	3.82E-02	2.24E-02	2.23E-02	2.43E-02	5.45E-02
580.5	0.0309	0.0237	2.05E-02	6.10E-02	2.65E-02	2.37E-02	2.29E-02	3.83E-02	2.24E-02	2.23E-02	2.44E-02	5.46E-02
580.7	0.0308	0.0236	2.04E-02	6.10E-02	2.65E-02	2.37E-02	2.30E-02	3.83E-02	2.25E-02	2.24E-02	2.44E-02	5.47E-02
581	0.0308	0.0236	2.04E-02	6.09E-02	2.64E-02	2.37E-02	2.30E-02	3.84E-02	2.25E-02	2.24E-02	2.44E-02	5.48E-02
581.2	0.0307	0.0236	2.04E-02	6.10E-02	2.64E-02	2.36E-02	2.30E-02	3.85E-02	2.26E-02	2.24E-02	2.45E-02	5.49E-02
581.4	0.0307	0.0236	2.04E-02	6.10E-02	2.63E-02	2.36E-02	2.30E-02	3.85E-02	2.26E-02	2.24E-02	2.45E-02	5.49E-02
581.7	0.0306	0.0236	2.05E-02	6.11E-02	2.62E-02	2.36E-02	2.29E-02	3.85E-02	2.25E-02	2.23E-02	2.45E-02	5.50E-02
581.9	0.0306	0.0236	2.05E-02	6.11E-02	2.62E-02	2.35E-02	2.29E-02	3.85E-02	2.25E-02	2.23E-02	2.45E-02	5.49E-02
582.2	0.0305	0.0237	2.05E-02	6.12E-02	2.61E-02	2.35E-02	2.29E-02	3.85E-02	2.25E-02	2.23E-02	2.45E-02	5.50E-02
582.4	0.0305	0.0237	2.05E-02	6.13E-02	2.61E-02	2.34E-02	2.28E-02	3.85E-02	2.24E-02	2.23E-02	2.45E-02	5.49E-02
582.6	0.0305	0.0237	2.05E-02	6.14E-02	2.60E-02	2.34E-02	2.28E-02	3.84E-02	2.24E-02	2.23E-02	2.44E-02	5.49E-02
582.9	0.0304	0.0238	2.05E-02	6.15E-02	2.60E-02	2.34E-02	2.28E-02	3.84E-02	2.23E-02	2.23E-02	2.44E-02	5.49E-02
583.1	0.0304	0.0238	2.04E-02	6.16E-02	2.59E-02	2.33E-02	2.28E-02	3.84E-02	2.23E-02	2.22E-02	2.44E-02	5.49E-02
583.4	0.0304	0.0238	2.04E-02	6.16E-02	2.59E-02	2.33E-02	2.28E-02	3.84E-02	2.23E-02	2.22E-02	2.44E-02	5.48E-02
583.6	0.0304	0.0238	2.04E-02	6.17E-02	2.58E-02	2.33E-02	2.28E-02	3.84E-02	2.23E-02	2.22E-02	2.44E-02	5.48E-02
583.9	0.0303	0.0238	2.04E-02	6.17E-02	2.58E-02	2.32E-02	2.28E-02	3.84E-02	2.23E-02	2.22E-02	2.44E-02	5.48E-02
584.1	0.0303	0.0237	2.03E-02	6.18E-02	2.57E-02	2.32E-02	2.27E-02	3.84E-02	2.24E-02	2.22E-02	2.44E-02	5.48E-02
584.3	0.0303	0.0237	2.03E-02	6.18E-02	2.57E-02	2.32E-02	2.28E-02	3.85E-02	2.24E-02	2.23E-02	2.45E-02	5.48E-02
584.6	0.0303	0.0237	2.03E-02	6.19E-02	2.57E-02	2.32E-02	2.28E-02	3.85E-02	2.25E-02	2.23E-02	2.45E-02	5.48E-02
584.8	0.0302	0.0236	2.03E-02	6.19E-02	2.57E-02	2.31E-02	2.28E-02	3.85E-02	2.26E-02	2.23E-02	2.45E-02	5.48E-02
585.1	0.0302	0.0236	2.03E-02	6.20E-02	2.57E-02	2.31E-02	2.28E-02	3.86E-02	2.26E-02	2.24E-02	2.45E-02	5.49E-02
585.3	0.0302	0.0236	2.03E-02	6.20E-02	2.57E-02	2.31E-02	2.28E-02	3.86E-02	2.27E-02	2.24E-02	2.45E-02	5.49E-02
585.5	0.0301	0.0236	2.03E-02	6.21E-02	2.57E-02	2.31E-02	2.27E-02	3.86E-02	2.27E-02	2.24E-02	2.45E-02	5.50E-02
585.8	0.0301	0.0236	2.03E-02	6.22E-02	2.57E-02	2.31E-02	2.27E-02	3.87E-02	2.27E-02	2.24E-02	2.45E-02	5.50E-02
586	0.0301	0.0237	2.04E-02	6.24E-02	2.56E-02	2.31E-02	2.27E-02	3.87E-02	2.27E-02	2.23E-02	2.44E-02	5.51E-02
586.3	0.0301	0.0237	2.04E-02	6.24E-02	2.56E-02	2.30E-02	2.27E-02	3.87E-02	2.27E-02	2.23E-02	2.44E-02	5.51E-02
586.5	0.0301	0.0237	2.05E-02	6.26E-02	2.56E-02	2.30E-02	2.27E-02	3.88E-02	2.27E-02	2.23E-02	2.44E-02	5.52E-02
586.7	0.0301	0.0238	2.05E-02	6.26E-02	2.56E-02	2.30E-02	2.27E-02	3.88E-02	2.27E-02	2.23E-02	2.45E-02	5.52E-02
587	0.0301	0.0238	2.05E-02	6.28E-02	2.55E-02	2.30E-02	2.27E-02	3.88E-02	2.27E-02	2.23E-02	2.45E-02	5.53E-02
587.2	0.0302	0.0238	2.06E-02	6.28E-02	2.55E-02	2.30E-02	2.27E-02	3.88E-02	2.27E-02	2.23E-02	2.45E-02	5.53E-02
587.5	0.0302	0.0239	2.06E-02	6.29E-02	2.55E-02	2.30E-02	2.26E-02	3.88E-02	2.27E-02	2.23E-02	2.45E-02	5.54E-02
587.7	0.0302	0.0239	2.07E-02	6.30E-02	2.54E-02	2.30E-02	2.26E-02	3.88E-02	2.27E-02	2.23E-02	2.45E-02	5.54E-02
588	0.0302	0.024	2.07E-02	6.31E-02	2.54E-02	2.30E-02	2.26E-02	3.88E-02	2.27E-02	2.23E-02	2.45E-02	5.55E-02
588.2	0.0302	0.024	2.07E-02	6.32E-02	2.54E-02	2.30E-02	2.26E-02	3.88E-02	2.27E-02	2.23E-02	2.45E-02	5.55E-02
588.4	0.0302	0.024	2.08E-02	6.33E-02	2.53E-02	2.29E-02	2.26E-02	3.88E-02	2.27E-02	2.24E-02	2.45E-02	5.55E-02
588.7	0.0302	0.024	2.08E-02	6.34E-02	2.53E-02	2.29E-02	2.26E-02	3.88E-02	2.28E-02	2.24E-02	2.45E-02	5.55E-02
588.9	0.0303	0.024	2.08E-02	6.36E-02	2.53E-02	2.29E-02	2.26E-02	3.88E-02	2.28E-02	2.24E-02	2.45E-02	5.55E-02
589.2	0.0303	0.0241	2.08E-02	6.36E-02	2.53E-02	2.29E-02	2.26E-02	3.89E-02	2.28E-02	2.25E-02	2.46E-02	5.55E-02
589.4	0.0303	0.0241	2.09E-02	6.38E-02	2.53E-02	2.29E-02	2.26E-02	3.89E-02	2.29E-02	2.25E-02	2.46E-02	5.56E-02
589.6	0.0303	0.0241	2.09E-02	6.39E-02	2.53E-02	2.29E-02	2.27E-02	3.90E-02	2.29E-02	2.26E-02	2.47E-02	5.56E-02
589.9	0.0303	0.0241	2.10E-02	6.40E-02	2.52E-02	2.29E-02	2.27E-02	3.90E-02	2.30E-02	2.26E-02	2.47E-02	5.56E-02
590.1	0.0303	0.0241	2.10E-02	6.40E-02	2.52E-02	2.29E-02	2.27E-02	3.91E-02	2.30E-02	2.26E-02	2.47E-02	5.56E-02
590.4	0.0303	0.0241	2.11E-02	6.42E-02	2.52E-02	2.29E-02	2.27E-02	3.91E-02	2.30E-02	2.26E-02	2.48E-02	5.58E-02
590.6	0.0304	0.0242	2.11E-02	6.42E-02	2.51E-02	2.28E-02	2.26E-02	3.92E-02	2.31E-02	2.26E-02	2.48E-02	5.58E-02
590.8	0.0304	0.0242	2.11E-02	6.43E-02	2.51E-02	2.28E-02	2.26E-02	3.92E-02	2.31E-02	2.26E-02	2.48E-02	5.59E-02
591.1	0.0305	0.0243	2.12E-02	6.43E-02	2.51E-02	2.28E-02	2.26E-02	3.93E-02	2.31E-02	2.26E-02	2.49E-02	5.60E-02
591.3	0.0305	0.0243	2.12E-02	6.45E-02	2.51E-02	2.28E-02	2.26E-02	3.93E-02	2.31E-02	2.26E-02	2.49E-02	5.61E-02
591.6	0.0306	0.0244	2.13E-02	6.45E-02	2.50E-02	2.28E-02	2.26E-02	3.93E-02	2.30E-02	2.26E-02	2.49E-02	5.61E-02
591.8	0.0306	0.0245	2.14E-02	6.47E-02	2.50E-02	2.27E-02	2.25E-02	3.93E-02	2.30E-02	2.26E-02	2.48E-02	5.62E-02
592	0.0307	0.0245	2.14E-02	6.47E-02	2.51E-02	2.28E-02	2.26E-02	3.93E-02	2.30E-02	2.26E-02	2.48E-02	5.61E-02
592.3	0.0307	0.0246	2.15E-02	6.49E-02	2.51E-02	2.28E-02	2.26E-02	3.93E-02	2.30E-02	2.26E-02	2.48E-02	5.62E-02
592.5	0.0308	0.0246	2.15E-02	6.49E-02	2.51E-02	2.28E-02	2.26E-02	3.94E-02	2.30E-02	2.26E-02	2.48E-02	5.61E-02
592.8	0.0308	0.0247	2.15E-02	6.51E-02	2.52E-02	2.28E-02	2.26E-02	3.94E-02	2.30E-02	2.26E-02	2.48E-02	5.62E-02
593	0.0309	0.0247	2.16E-02	6.51E-02	2.52E-02	2.28E-02	2.27E-02	3.94E-02	2.30E-02	2.26E-02	2.48E-02	5.62E-02
593.3	0.0309	0.0247	2.15E-02	6.52E-02	2.53E-02	2.28E-02	2.27E-02	3.94E-02	2.31E-02	2.26E-02	2.48E-02	5.62E-02
593.5	0.0309	0.0247	2.15E-02	6.51E-02	2.53E-02	2.27E-02	2.27E-02	3.94E-02	2.31E-02	2.26E-02	2.48E-02	5.62E-02
593.7	0.0309	0.0247	2.15E-02	6.51E-02	2.53E-02	2.27E-02	2.27E-02	3.94E-02	2.31E-02	2.26E-02	2.48E-02	5.63E-02
594	0.0309	0.0248	2.15E-02	6.50E-02	2.53E-02	2.27E-02	2.27E-02	3.94E-02	2.31E-02	2.26E-02	2.48E-02	5.63E-02
594.2	0.0309	0.0248	2.15E-02	6.50E-02	2.52E-02	2.27E-02	2.27E-02	3.94E-02	2.32E-02	2.26E-02	2.48E-02	5.64E-02
594.5	0.0309	0.0248	2.15E-02	6.49E-02	2.52E-02	2.26E-02	2.26E-02	3.95E-02	2.32E-02	2.26E-02	2.48E-02	5.63E-02
594.7	0.0309	0.0249	2.15E-02	6.49E-02	2.51E-02	2.26E-02	2.26E-02	3.95E-02	2.32E-02	2.26E-02	2.48E-02	5.64E-02
594.9	0.0309	0.025	2.16E-02	6.48E-02	2.51E-02	2.26E-02	2.26E-02	3.95E-02	2.32E-02	2.27E-02	2.48E-02	5.64E-02
595.2	0.031	0.0251	2.16E-02	6.49E-02	2.51E-02	2.26E-02	2.26E-02	3.95E-02	2.33E-02	2.27E-02	2.49E-02	5.65E-02
595.4	0.031	0.0252	2.17E-02	6.48E-02	2.51E-02	2.26E-02	2.26E-02	3.95E-02	2.33E-02	2.27E-02	2.49E-02	5.65E-02
595.7	0.0311	0.0253	2.17E-02	6.49E-02	2.51E-02	2.26E-02	2.27E-02	3.95E-02	2.33E-02	2.27E-02	2.50E-02	5.65E-02
595.9	0.0311	0.0254	2.18E-02	6.49E-02	2.51E-02	2.26E-02	2.27E-02	3.96E-02	2.33E-02	2.27E-02	2.50E-02	5.65E-02
596.1	0.0312	0.0255	2.18E-02	6.50E-02	2.51E-02	2.27E-02	2.27E-02	3.96E-02	2.33E-02	2.27E-02	2.51E-02	5.66E-02
596.4	0.0312	0.0256	2.19E-02	6.49E-02	2.51E-02	2.26E-02	2.27E-02	3.97E-02	2.32E-02	2.27E-02	2.51E-02	5.66E-02
596.6	0.0312	0.0257	2.19E-02	6.50E-02	2.51E-02	2.26E-02	2.27E-02	3.97E-02	2.32E-02	2.28E-02	2.51E-02	5.67E-02
596.9	0.0313	0.0258	2.19E-02	6.50E-02	2.51E-02	2.26E-02	2.27E-02	3.97E-02	2.32E-02	2.28E-02	2.51E-02	5.67E-02
597.1	0.0313	0.0259	2.20E-02	6.50E-02	2.51E-02	2.26E-02	2.27E-02	3.97E-02	2.31E-02	2.28E-02	2.50E-02	5.68E-02
597.4	0.0313	0.026	2.20E-02	6.50E-02	2.51E-02	2.26E-02	2.27E-02	3.98E-02	2.31E-02	2.28E-02	2.50E-02	5.68E-02
597.6	0.0314	0.0261	2.20E-02	6.50E-02	2.51E-02	2.26E-02	2.27E-02	3.98E-02	2.31E-02	2.28E-02	2.50E-02	5.69E-02
597.8	0.0314	0.0262	2.21E-02	6.50E-02	2.51E-02	2.26E-02	2.26E-02	3.98E-02	2.31E-02	2.28E-02	2.50E-02	5.69E-02
598.1	0.0314	0.0262	2.21E-02	6.50E-02	2.51E-02	2.25E-02	2.26E-02	3.98E-02	2.31E-02	2.28E-02	2.50E-02	5.69E-02
598.3	0.0314	0.0263	2.21E-02	6.50E-02	2.50E-02	2.25E-02	2.26E-02	3.98E-02	2.31E-02	2.28E-02	2.50E-02	5.69E-02
598.6	0.0314	0.0264	2.22E-02	6.51E-02	2.50E-02	2.25E-02	2.26E-02	3.98E-02	2.31E-02	2.28E-02	2.50E-02	5.70E-02
598.8	0.0315	0.0265	2.22E-02	6.51E-02	2.50E-02	2.24E-02	2.26E-02	3.98E-02	2.31E-02	2.28E-02	2.51E-02	5.69E-02
599	0.0315	0.0266	2.23E-02	6.52E-02	2.50E-02	2.24E-02	2.26E-02	3.98E-02	2.31E-02	2.28E-02	2.51E-02	5.70E-02
599.3	0.0315	0.0268	2.23E-02	6.53E-02	2.50E-02	2.24E-02	2.25E-02	3.99E-02	2.31E-02	2.28E-02	2.51E-02	5.70E-02
599.5	0.0315	0.0269	2.24E-02	6.54E-02	2.50E-02	2.24E-02	2.25E-02	3.99E-02	2.31E-02	2.27E-02	2.51E-02	5.71E-02
599.8	0.0315	0.0271	2.25E-02	6.55E-02	2.50E-02	2.23E-02	2.25E-02	3.99E-02	2.31E-02	2.27E-02	2.52E-02	5.71E-02
600	0.0316	0.0272	2.25E-02	6.57E-02	2.50E-02	2.23E-02	2.25E-02	3.99E-02	2.31E-02	2.27E-02	2.52E-02	5.72E-02
600.2	0.0316	0.0273	2.26E-02	6.57E-02	2.51E-02	2.23E-02	2.25E-02	4.00E-02	2.31E-02	2.26E-02	2.52E-02	5.72E-02
600.5	0.0316	0.0274	2.27E-02	6.58E-02	2.51E-02	2.23E-02	2.25E-02	4.00E-02	2.31E-02	2.26E-02	2.52E-02	5.73E-02
600.7	0.0316	0.0275	2.27E-02	6.58E-02	2.51E-02	2.23E-02	2.25E-02	4.00E-02	2.31E-02	2.26E-02	2.51E-02	5.73E-02
601	0.0316	0.0275	2.28E-02	6.59E-02	2.51E-02	2.23E-02	2.25E-02	4.01E-02	2.31E-02	2.26E-02	2.51E-02	5.73E-02
601.2	0.0316	0.0276	2.28E-02	6.59E-02	2.51E-02	2.23E-02	2.25E-02	4.01E-02	2.31E-02	2.26E-02	2.51E-02	5.73E-02
601.5	0.0316	0.0276	2.29E-02	6.60E-02	2.50E-02	2.23E-02	2.24E-02	4.01E-02	2.31E-02	2.25E-02	2.50E-02	5.73E-02
601.7	0.0316	0.0276	2.29E-02	6.59E-02	2.50E-02	2.23E-02	2.24E-02	4.01E-02	2.30E-02	2.25E-02	2.50E-02	5.72E-02
601.9	0.0316	0.0276	2.29E-02	6.60E-02	2.50E-02	2.23E-02	2.24E-02	4.01E-02	2.30E-02	2.25E-02	2.50E-02	5.73E-02
602.2	0.0316	0.0276	2.30E-02	6.59E-02	2.50E-02	2.22E-02	2.24E-02	4.01E-02	2.30E-02	2.25E-02	2.50E-02	5.72E-02
602.4	0.0316	0.0276	2.31E-02	6.60E-02	2.49E-02	2.22E-02	2.24E-02	4.01E-02	2.30E-02	2.26E-02	2.50E-02	5.73E-02
602.7	0.0316	0.0276	2.31E-02	6.59E-02	2.49E-02	2.22E-02	2.24E-02	4.01E-02	2.30E-02	2.26E-02	2.50E-02	5.73E-02
602.9	0.0316	0.0276	2.32E-02	6.59E-02	2.49E-02	2.22E-02	2.24E-02	4.01E-02	2.30E-02	2.26E-02	2.50E-02	5.74E-02
603.1	0.0317	0.0277	2.33E-02	6.58E-02	2.49E-02	2.22E-02	2.25E-02	4.01E-02	2.30E-02	2.26E-02	2.51E-02	5.75E-02
603.4	0.0317	0.0278	2.34E-02	6.58E-02	2.49E-02	2.22E-02	2.24E-02	4.02E-02	2.31E-02	2.26E-02	2.51E-02	5.76E-02
603.6	0.0317	0.0278	2.35E-02	6.57E-02	2.49E-02	2.21E-02	2.24E-02	4.02E-02	2.31E-02	2.27E-02	2.51E-02	5.77E-02
603.9	0.0317	0.0279	2.36E-02	6.57E-02	2.50E-02	2.21E-02	2.24E-02	4.02E-02	2.31E-02	2.27E-02	2.51E-02	5.78E-02
604.1	0.0317	0.0279	2.36E-02	6.57E-02	2.50E-02	2.21E-02	2.24E-02	4.02E-02	2.31E-02	2.27E-02	2.52E-02	5.78E-02
604.3	0.0317	0.028	2.37E-02	6.57E-02	2.50E-02	2.20E-02	2.24E-02	4.02E-02	2.31E-02	2.28E-02	2.52E-02	5.79E-02
604.6	0.0316	0.028	2.37E-02	6.56E-02	2.50E-02	2.20E-02	2.24E-02	4.03E-02	2.31E-02	2.28E-02	2.52E-02	5.79E-02
604.8	0.0316	0.0281	2.38E-02	6.56E-02	2.50E-02	2.20E-02	2.24E-02	4.03E-02	2.31E-02	2.28E-02	2.52E-02	5.79E-02
605.1	0.0315	0.0281	2.38E-02	6.55E-02	2.50E-02	2.20E-02	2.24E-02	4.03E-02	2.31E-02	2.28E-02	2.53E-02	5.79E-02
605.3	0.0315	0.0282	2.39E-02	6.55E-02	2.50E-02	2.20E-02	2.24E-02	4.03E-02	2.31E-02	2.29E-02	2.53E-02	5.80E-02
605.5	0.0314	0.0283	2.39E-02	6.54E-02	2.50E-02	2.20E-02	2.24E-02	4.03E-02	2.31E-02	2.29E-02	2.53E-02	5.79E-02
605.8	0.0314	0.0284	2.39E-02	6.53E-02	2.50E-02	2.20E-02	2.24E-02	4.03E-02	2.31E-02	2.29E-02	2.53E-02	5.80E-02
606	0.0313	0.0285	2.40E-02	6.52E-02	2.50E-02	2.20E-02	2.25E-02	4.04E-02	2.31E-02	2.29E-02	2.53E-02	5.80E-02
606.3	0.0313	0.0286	2.40E-02	6.52E-02	2.50E-02	2.20E-02	2.25E-02	4.04E-02	2.31E-02	2.29E-02	2.53E-02	5.81E-02
606.5	0.0312	0.0288	2.41E-02	6.51E-02	2.50E-02	2.20E-02	2.25E-02	4.04E-02	2.32E-02	2.29E-02	2.53E-02	5.81E-02
606.8	0.0312	0.029	2.42E-02	6.51E-02	2.50E-02	2.20E-02	2.25E-02	4.04E-02	2.32E-02	2.29E-02	2.53E-02	5.82E-02
607	0.0312	0.0292	2.44E-02	6.51E-02	2.49E-02	2.20E-02	2.24E-02	4.04E-02	2.32E-02	2.29E-02	2.53E-02	5.81E-02
607.2	0.0312	0.0295	2.45E-02	6.51E-02	2.49E-02	2.19E-02	2.24E-02	4.04E-02	2.31E-02	2.29E-02	2.53E-02	5.82E-02
607.5	0.0312	0.0297	2.47E-02	6.51E-02	2.49E-02	2.19E-02	2.23E-02	4.04E-02	2.31E-02	2.28E-02	2.53E-02	5.82E-02
607.7	0.0312	0.03	2.48E-02	6.51E-02	2.48E-02	2.19E-02	2.23E-02	4.03E-02	2.31E-02	2.28E-02	2.53E-02	5.83E-02
608	0.0312	0.0303	2.50E-02	6.51E-02	2.48E-02	2.18E-02	2.22E-02	4.03E-02	2.30E-02	2.28E-02	2.53E-02	5.82E-02
608.2	0.0312	0.0305	2.51E-02	6.51E-02	2.48E-02	2.18E-02	2.22E-02	4.03E-02	2.30E-02	2.28E-02	2.53E-02	5.83E-02
608.4	0.0312	0.0307	2.53E-02	6.51E-02	2.47E-02	2.18E-02	2.22E-02	4.03E-02	2.30E-02	2.27E-02	2.53E-02	5.83E-02
608.7	0.0312	0.031	2.54E-02	6.52E-02	2.47E-02	2.18E-02	2.22E-02	4.03E-02	2.30E-02	2.27E-02	2.53E-02	5.84E-02
608.9	0.0312	0.0312	2.56E-02	6.51E-02	2.47E-02	2.18E-02	2.22E-02	4.04E-02	2.30E-02	2.28E-02	2.53E-02	5.83E-02
609.2	0.0313	0.0314	2.58E-02	6.52E-02	2.47E-02	2.18E-02	2.22E-02	4.04E-02	2.30E-02	2.28E-02	2.53E-02	5.84E-02
609.4	0.0313	0.0316	2.59E-02	6.52E-02	2.48E-02	2.18E-02	2.22E-02	4.04E-02	2.30E-02	2.28E-02	2.53E-02	5.84E-02
609.6	0.0313	0.0317	2.61E-02	6.54E-02	2.48E-02	2.18E-02	2.22E-02	4.05E-02	2.30E-02	2.28E-02	2.53E-02	5.84E-02
609.9	0.0314	0.0319	2.63E-02	6.54E-02	2.48E-02	2.18E-02	2.23E-02	4.06E-02	2.30E-02	2.28E-02	2.54E-02	5.84E-02
610.1	0.0314	0.032	2.64E-02	6.55E-02	2.48E-02	2.17E-02	2.23E-02	4.06E-02	2.30E-02	2.28E-02	2.54E-02	5.85E-02
610.4	0.0315	0.0321	2.66E-02	6.55E-02	2.48E-02	2.17E-02	2.23E-02	4.07E-02	2.30E-02	2.28E-02	2.54E-02	5.84E-02
610.6	0.0316	0.0322	2.67E-02	6.57E-02	2.47E-02	2.17E-02	2.23E-02	4.07E-02	2.30E-02	2.28E-02	2.54E-02	5.85E-02
610.9	0.0317	0.0324	2.69E-02	6.57E-02	2.47E-02	2.17E-02	2.23E-02	4.08E-02	2.30E-02	2.29E-02	2.54E-02	5.85E-02
611.1	0.0318	0.0325	2.71E-02	6.58E-02	2.47E-02	2.17E-02	2.23E-02	4.08E-02	2.30E-02	2.29E-02	2.54E-02	5.86E-02
611.3	0.032	0.0326	2.73E-02	6.59E-02	2.47E-02	2.17E-02	2.23E-02	4.08E-02	2.31E-02	2.29E-02	2.54E-02	5.86E-02
611.6	0.0321	0.0327	2.75E-02	6.60E-02	2.47E-02	2.17E-02	2.23E-02	4.08E-02	2.31E-02	2.29E-02	2.54E-02	5.87E-02
611.8	0.0323	0.0328	2.77E-02	6.61E-02	2.47E-02	2.17E-02	2.23E-02	4.08E-02	2.31E-02	2.29E-02	2.54E-02	5.87E-02
612.1	0.0324	0.0329	2.79E-02	6.63E-02	2.47E-02	2.17E-02	2.23E-02	4.09E-02	2.31E-02	2.29E-02	2.55E-02	5.88E-02
612.3	0.0326	0.0331	2.81E-02	6.63E-02	2.47E-02	2.17E-02	2.23E-02	4.09E-02	2.31E-02	2.29E-02	2.55E-02	5.88E-02
612.5	0.0327	0.0332	2.83E-02	6.65E-02	2.47E-02	2.16E-02	2.23E-02	4.09E-02	2.31E-02	2.29E-02	2.55E-02	5.88E-02
612.8	0.0329	0.0333	2.85E-02	6.66E-02	2.47E-02	2.16E-02	2.23E-02	4.09E-02	2.30E-02	2.29E-02	2.55E-02	5.88E-02
613	0.0331	0.0335	2.87E-02	6.67E-02	2.47E-02	2.16E-02	2.23E-02	4.09E-02	2.30E-02	2.29E-02	2.55E-02	5.89E-02
613.3	0.0332	0.0336	2.89E-02	6.68E-02	2.46E-02	2.16E-02	2.23E-02	4.09E-02	2.30E-02	2.29E-02	2.55E-02	5.89E-02
613.5	0.0334	0.0337	2.91E-02	6.69E-02	2.46E-02	2.16E-02	2.23E-02	4.09E-02	2.29E-02	2.29E-02	2.55E-02	5.89E-02
613.7	0.0336	0.0338	2.93E-02	6.69E-02	2.46E-02	2.16E-02	2.23E-02	4.09E-02	2.29E-02	2.29E-02	2.55E-02	5.89E-02
614	0.0337	0.0339	2.95E-02	6.71E-02	2.46E-02	2.16E-02	2.23E-02	4.09E-02	2.29E-02	2.29E-02	2.55E-02	5.90E-02
614.2	0.0339	0.0341	2.98E-02	6.71E-02	2.45E-02	2.16E-02	2.23E-02	4.10E-02	2.28E-02	2.29E-02	2.55E-02	5.90E-02
614.5	0.034	0.0342	3.00E-02	6.73E-02	2.45E-02	2.16E-02	2.23E-02	4.10E-02	2.28E-02	2.29E-02	2.55E-02	5.91E-02
614.7	0.0342	0.0344	3.03E-02	6.74E-02	2.45E-02	2.16E-02	2.23E-02	4.10E-02	2.28E-02	2.29E-02	2.56E-02	5.92E-02
615	0.0344	0.0346	3.06E-02	6.76E-02	2.44E-02	2.16E-02	2.23E-02	4.11E-02	2.28E-02	2.29E-02	2.56E-02	5.92E-02
615.2	0.0345	0.0348	3.08E-02	6.77E-02	2.44E-02	2.16E-02	2.22E-02	4.11E-02	2.28E-02	2.29E-02	2.56E-02	5.92E-02
615.4	0.0346	0.0349	3.11E-02	6.79E-02	2.44E-02	2.15E-02	2.22E-02	4.11E-02	2.28E-02	2.29E-02	2.56E-02	5.93E-02
615.7	0.0347	0.0351	3.13E-02	6.80E-02	2.43E-02	2.15E-02	2.22E-02	4.11E-02	2.28E-02	2.29E-02	2.56E-02	5.92E-02
615.9	0.0347	0.0352	3.14E-02	6.81E-02	2.43E-02	2.15E-02	2.22E-02	4.11E-02	2.27E-02	2.29E-02	2.56E-02	5.93E-02
616.2	0.0347	0.0353	3.16E-02	6.82E-02	2.43E-02	2.15E-02	2.22E-02	4.11E-02	2.27E-02	2.29E-02	2.56E-02	5.92E-02
616.4	0.0346	0.0354	3.17E-02	6.82E-02	2.42E-02	2.14E-02	2.22E-02	4.11E-02	2.27E-02	2.29E-02	2.56E-02	5.92E-02
616.6	0.0345	0.0354	3.18E-02	6.82E-02	2.42E-02	2.14E-02	2.22E-02	4.11E-02	2.26E-02	2.29E-02	2.56E-02	5.92E-02
616.9	0.0343	0.0354	3.18E-02	6.82E-02	2.42E-02	2.14E-02	2.22E-02	4.11E-02	2.26E-02	2.28E-02	2.56E-02	5.92E-02
617.1	0.0342	0.0354	3.18E-02	6.81E-02	2.42E-02	2.15E-02	2.21E-02	4.12E-02	2.26E-02	2.29E-02	2.56E-02	5.92E-02
617.4	0.034	0.0354	3.18E-02	6.80E-02	2.42E-02	2.14E-02	2.21E-02	4.12E-02	2.26E-02	2.29E-02	2.56E-02	5.93E-02
617.6	0.0338	0.0353	3.18E-02	6.79E-02	2.42E-02	2.14E-02	2.21E-02	4.12E-02	2.26E-02	2.29E-02	2.56E-02	5.93E-02
617.8	0.0336	0.0353	3.17E-02	6.79E-02	2.41E-02	2.14E-02	2.21E-02	4.12E-02	2.26E-02	2.29E-02	2.56E-02	5.93E-02
618.1	0.0334	0.0352	3.17E-02	6.77E-02	2.41E-02	2.14E-02	2.20E-02	4.12E-02	2.26E-02	2.29E-02	2.56E-02	5.93E-02
618.3	0.0333	0.0352	3.16E-02	6.77E-02	2.40E-02	2.13E-02	2.20E-02	4.12E-02	2.26E-02	2.29E-02	2.56E-02	5.94E-02
618.6	0.0331	0.0351	3.15E-02	6.76E-02	2.40E-02	2.13E-02	2.20E-02	4.12E-02	2.26E-02	2.29E-02	2.56E-02	5.94E-02
618.8	0.0329	0.0351	3.14E-02	6.76E-02	2.40E-02	2.12E-02	2.19E-02	4.12E-02	2.26E-02	2.28E-02	2.55E-02	5.94E-02
619	0.0328	0.035	3.13E-02	6.76E-02	2.39E-02	2.12E-02	2.19E-02	4.12E-02	2.26E-02	2.28E-02	2.55E-02	5.94E-02
619.3	0.0326	0.0349	3.12E-02	6.76E-02	2.39E-02	2.12E-02	2.19E-02	4.12E-02	2.26E-02	2.28E-02	2.55E-02	5.95E-02
619.5	0.0325	0.0347	3.10E-02	6.75E-02	2.39E-02	2.12E-02	2.19E-02	4.12E-02	2.26E-02	2.29E-02	2.55E-02	5.95E-02
619.8	0.0323	0.0346	3.08E-02	6.76E-02	2.39E-02	2.12E-02	2.19E-02	4.12E-02	2.26E-02	2.29E-02	2.56E-02	5.96E-02
620	0.0321	0.0344	3.06E-02	6.75E-02	2.39E-02	2.12E-02	2.19E-02	4.13E-02	2.25E-02	2.29E-02	2.56E-02	5.97E-02
620.3	0.0319	0.0342	3.04E-02	6.75E-02	2.39E-02	2.12E-02	2.19E-02	4.13E-02	2.25E-02	2.29E-02	2.56E-02	5.98E-02
620.5	0.0317	0.034	3.02E-02	6.73E-02	2.38E-02	2.13E-02	2.20E-02	4.13E-02	2.25E-02	2.30E-02	2.56E-02	5.98E-02
620.7	0.0315	0.0337	2.99E-02	6.73E-02	2.38E-02	2.13E-02	2.20E-02	4.14E-02	2.24E-02	2.30E-02	2.57E-02	5.99E-02
621	0.0313	0.0335	2.96E-02	6.71E-02	2.38E-02	2.13E-02	2.20E-02	4.14E-02	2.24E-02	2.30E-02	2.57E-02	5.99E-02
621.2	0.031	0.0333	2.94E-02	6.71E-02	2.38E-02	2.13E-02	2.20E-02	4.14E-02	2.24E-02	2.30E-02	2.57E-02	5.99E-02
621.5	0.0308	0.0331	2.91E-02	6.69E-02	2.37E-02	2.13E-02	2.20E-02	4.15E-02	2.23E-02	2.30E-02	2.57E-02	5.99E-02
621.7	0.0306	0.0328	2.88E-02	6.68E-02	2.37E-02	2.12E-02	2.20E-02	4.15E-02	2.23E-02	2.30E-02	2.57E-02	6.00E-02
621.9	0.0304	0.0326	2.86E-02	6.66E-02	2.36E-02	2.12E-02	2.20E-02	4.15E-02	2.23E-02	2.30E-02	2.57E-02	5.99E-02
622.2	0.0302	0.0324	2.83E-02	6.65E-02	2.36E-02	2.12E-02	2.20E-02	4.15E-02	2.22E-02	2.30E-02	2.57E-02	6.00E-02
622.4	0.03	0.0322	2.81E-02	6.63E-02	2.35E-02	2.12E-02	2.21E-02	4.15E-02	2.22E-02	2.30E-02	2.57E-02	6.00E-02
622.7	0.0298	0.0319	2.79E-02	6.61E-02	2.35E-02	2.11E-02	2.21E-02	4.15E-02	2.21E-02	2.29E-02	2.57E-02	6.00E-02
622.9	0.0296	0.0317	2.77E-02	6.59E-02	2.35E-02	2.11E-02	2.21E-02	4.15E-02	2.21E-02	2.29E-02	2.57E-02	5.99E-02
623.1	0.0294	0.0315	2.74E-02	6.58E-02	2.34E-02	2.11E-02	2.21E-02	4.15E-02	2.20E-02	2.29E-02	2.57E-02	6.00E-02
623.4	0.0292	0.0312	2.73E-02	6.56E-02	2.34E-02	2.10E-02	2.20E-02	4.15E-02	2.20E-02	2.29E-02	2.56E-02	5.99E-02
623.6	0.029	0.031	2.71E-02	6.55E-02	2.34E-02	2.10E-02	2.20E-02	4.15E-02	2.19E-02	2.29E-02	2.56E-02	6.00E-02
623.9	0.0288	0.0308	2.69E-02	6.52E-02	2.33E-02	2.10E-02	2.20E-02	4.15E-02	2.19E-02	2.29E-02	2.56E-02	5.99E-02
624.1	0.0286	0.0306	2.67E-02	6.51E-02	2.33E-02	2.10E-02	2.20E-02	4.15E-02	2.18E-02	2.29E-02	2.56E-02	6.00E-02
624.4	0.0284	0.0304	2.66E-02	6.49E-02	2.33E-02	2.10E-02	2.20E-02	4.16E-02	2.18E-02	2.29E-02	2.56E-02	6.00E-02
624.6	0.0282	0.0301	2.64E-02	6.47E-02	2.32E-02	2.10E-02	2.20E-02	4.16E-02	2.18E-02	2.29E-02	2.56E-02	6.01E-02
624.8	0.028	0.0299	2.62E-02	6.45E-02	2.32E-02	2.10E-02	2.20E-02	4.17E-02	2.18E-02	2.29E-02	2.56E-02	6.01E-02
625.1	0.0279	0.0298	2.60E-02	6.44E-02	2.32E-02	2.10E-02	2.20E-02	4.17E-02	2.18E-02	2.29E-02	2.56E-02	6.02E-02
625.3	0.0277	0.0296	2.58E-02	6.41E-02	2.32E-02	2.10E-02	2.20E-02	4.17E-02	2.18E-02	2.30E-02	2.56E-02	6.02E-02
625.6	0.0275	0.0294	2.56E-02	6.40E-02	2.31E-02	2.10E-02	2.19E-02	4.18E-02	2.17E-02	2.30E-02	2.56E-02	6.03E-02
625.8	0.0274	0.0292	2.54E-02	6.38E-02	2.31E-02	2.10E-02	2.19E-02	4.18E-02	2.17E-02	2.30E-02	2.57E-02	6.03E-02
626	0.0272	0.0291	2.52E-02	6.37E-02	2.31E-02	2.10E-02	2.19E-02	4.18E-02	2.17E-02	2.30E-02	2.57E-02	6.04E-02
626.3	0.027	0.0289	2.50E-02	6.35E-02	2.31E-02	2.09E-02	2.19E-02	4.18E-02	2.16E-02	2.30E-02	2.57E-02	6.04E-02
626.5	0.0268	0.0288	2.48E-02	6.34E-02	2.30E-02	2.09E-02	2.19E-02	4.18E-02	2.16E-02	2.30E-02	2.57E-02	6.05E-02
626.8	0.0266	0.0286	2.45E-02	6.32E-02	2.30E-02	2.09E-02	2.18E-02	4.18E-02	2.16E-02	2.30E-02	2.57E-02	6.05E-02
627	0.0264	0.0285	2.43E-02	6.31E-02	2.30E-02	2.09E-02	2.18E-02	4.17E-02	2.15E-02	2.30E-02	2.57E-02	6.05E-02
627.2	0.0262	0.0283	2.41E-02	6.29E-02	2.30E-02	2.09E-02	2.18E-02	4.17E-02	2.15E-02	2.30E-02	2.57E-02	6.05E-02
627.5	0.026	0.0281	2.39E-02	6.28E-02	2.29E-02	2.08E-02	2.18E-02	4.17E-02	2.15E-02	2.30E-02	2.57E-02	6.06E-02
627.7	0.0258	0.028	2.36E-02	6.26E-02	2.29E-02	2.08E-02	2.18E-02	4.17E-02	2.15E-02	2.30E-02	2.58E-02	6.06E-02
628	0.0257	0.0278	2.34E-02	6.25E-02	2.29E-02	2.08E-02	2.18E-02	4.18E-02	2.15E-02	2.30E-02	2.58E-02	6.07E-02
628.2	0.0255	0.0276	2.31E-02	6.24E-02	2.29E-02	2.08E-02	2.18E-02	4.18E-02	2.15E-02	2.30E-02	2.58E-02	6.07E-02
628.4	0.0253	0.0274	2.29E-02	6.23E-02	2.29E-02	2.07E-02	2.18E-02	4.18E-02	2.15E-02	2.30E-02	2.58E-02	6.08E-02
628.7	0.0252	0.0272	2.26E-02	6.22E-02	2.28E-02	2.07E-02	2.18E-02	4.19E-02	2.15E-02	2.30E-02	2.58E-02	6.08E-02
628.9	0.025	0.027	2.24E-02	6.22E-02	2.28E-02	2.07E-02	2.18E-02	4.19E-02	2.15E-02	2.30E-02	2.58E-02	6.09E-02
629.2	0.0249	0.0268	2.22E-02	6.21E-02	2.28E-02	2.07E-02	2.18E-02	4.20E-02	2.15E-02	2.31E-02	2.58E-02	6.09E-02
629.4	0.0248	0.0266	2.19E-02	6.21E-02	2.28E-02	2.07E-02	2.18E-02	4.20E-02	2.15E-02	2.31E-02	2.59E-02	6.09E-02
629.7	0.0247	0.0264	2.17E-02	6.21E-02	2.29E-02	2.07E-02	2.18E-02	4.21E-02	2.15E-02	2.31E-02	2.59E-02	6.09E-02
629.9	0.0246	0.0262	2.14E-02	6.22E-02	2.29E-02	2.07E-02	2.18E-02	4.21E-02	2.15E-02	2.31E-02	2.59E-02	6.10E-02
630.1	0.0245	0.0261	2.12E-02	6.21E-02	2.28E-02	2.07E-02	2.18E-02	4.21E-02	2.15E-02	2.31E-02	2.59E-02	6.10E-02
630.4	0.0245	0.0259	2.09E-02	6.22E-02	2.28E-02	2.07E-02	2.18E-02	4.21E-02	2.15E-02	2.31E-02	2.59E-02	6.11E-02
630.6	0.0244	0.0257	2.07E-02	6.21E-02	2.28E-02	2.08E-02	2.18E-02	4.22E-02	2.14E-02	2.31E-02	2.59E-02	6.11E-02
630.9	0.0243	0.0256	2.05E-02	6.22E-02	2.28E-02	2.08E-02	2.18E-02	4.22E-02	2.14E-02	2.32E-02	2.60E-02	6.11E-02
631.1	0.0242	0.0254	2.03E-02	6.21E-02	2.28E-02	2.08E-02	2.18E-02	4.22E-02	2.14E-02	2.32E-02	2.60E-02	6.11E-02
631.3	0.0242	0.0253	2.01E-02	6.21E-02	2.28E-02	2.07E-02	2.18E-02	4.22E-02	2.14E-02	2.32E-02	2.60E-02	6.12E-02
631.6	0.0241	0.0251	1.99E-02	6.21E-02	2.28E-02	2.07E-02	2.18E-02	4.22E-02	2.14E-02	2.32E-02	2.60E-02	6.11E-02
631.8	0.0241	0.025	1.97E-02	6.21E-02	2.28E-02	2.07E-02	2.18E-02	4.22E-02	2.14E-02	2.33E-02	2.60E-02	6.12E-02
632.1	0.0241	0.0248	1.95E-02	6.21E-02	2.28E-02	2.07E-02	2.18E-02	4.22E-02	2.14E-02	2.33E-02	2.60E-02	6.11E-02
632.3	0.0241	0.0247	1.93E-02	6.21E-02	2.28E-02	2.07E-02	2.19E-02	4.22E-02	2.14E-02	2.33E-02	2.60E-02	6.11E-02
632.5	0.0241	0.0246	1.92E-02	6.21E-02	2.28E-02	2.07E-02	2.19E-02	4.23E-02	2.13E-02	2.33E-02	2.60E-02	6.11E-02
632.8	0.0241	0.0245	1.91E-02	6.21E-02	2.28E-02	2.07E-02	2.19E-02	4.23E-02	2.13E-02	2.33E-02	2.60E-02	6.11E-02
633	0.0241	0.0244	1.90E-02	6.21E-02	2.28E-02	2.07E-02	2.19E-02	4.23E-02	2.13E-02	2.33E-02	2.60E-02	6.11E-02
633.3	0.0242	0.0244	1.90E-02	6.22E-02	2.28E-02	2.07E-02	2.19E-02	4.22E-02	2.13E-02	2.32E-02	2.60E-02	6.12E-02
633.5	0.0242	0.0243	1.89E-02	6.21E-02	2.27E-02	2.07E-02	2.19E-02	4.23E-02	2.13E-02	2.32E-02	2.60E-02	6.12E-02
633.8	0.0242	0.0242	1.88E-02	6.22E-02	2.27E-02	2.07E-02	2.18E-02	4.23E-02	2.13E-02	2.32E-02	2.60E-02	6.13E-02
634	0.0242	0.0242	1.88E-02	6.22E-02	2.27E-02	2.07E-02	2.18E-02	4.23E-02	2.12E-02	2.32E-02	2.60E-02	6.13E-02
634.2	0.0242	0.0241	1.88E-02	6.23E-02	2.27E-02	2.07E-02	2.18E-02	4.23E-02	2.12E-02	2.32E-02	2.60E-02	6.14E-02
634.5	0.0242	0.0241	1.87E-02	6.22E-02	2.27E-02	2.08E-02	2.18E-02	4.24E-02	2.12E-02	2.32E-02	2.60E-02	6.13E-02
634.7	0.0242	0.024	1.87E-02	6.23E-02	2.27E-02	2.08E-02	2.18E-02	4.24E-02	2.12E-02	2.32E-02	2.60E-02	6.14E-02
635	0.0242	0.0239	1.86E-02	6.23E-02	2.27E-02	2.08E-02	2.18E-02	4.24E-02	2.12E-02	2.32E-02	2.60E-02	6.14E-02
635.2	0.0242	0.0239	1.86E-02	6.24E-02	2.27E-02	2.08E-02	2.18E-02	4.25E-02	2.11E-02	2.32E-02	2.60E-02	6.15E-02
635.4	0.0241	0.0238	1.85E-02	6.24E-02	2.27E-02	2.07E-02	2.18E-02	4.25E-02	2.11E-02	2.32E-02	2.60E-02	6.15E-02
635.7	0.0241	0.0237	1.85E-02	6.25E-02	2.27E-02	2.07E-02	2.18E-02	4.25E-02	2.11E-02	2.32E-02	2.60E-02	6.15E-02
635.9	0.0241	0.0236	1.84E-02	6.25E-02	2.27E-02	2.07E-02	2.18E-02	4.25E-02	2.11E-02	2.32E-02	2.60E-02	6.15E-02
636.2	0.0241	0.0235	1.83E-02	6.26E-02	2.27E-02	2.07E-02	2.18E-02	4.25E-02	2.10E-02	2.32E-02	2.60E-02	6.16E-02
636.4	0.0241	0.0234	1.83E-02	6.26E-02	2.26E-02	2.07E-02	2.18E-02	4.25E-02	2.10E-02	2.32E-02	2.60E-02	6.16E-02
636.6	0.0242	0.0233	1.82E-02	6.26E-02	2.26E-02	2.06E-02	2.18E-02	4.25E-02	2.10E-02	2.32E-02	2.60E-02	6.16E-02
636.9	0.0242	0.0233	1.82E-02	6.26E-02	2.26E-02	2.06E-02	2.17E-02	4.25E-02	2.10E-02	2.32E-02	2.60E-02	6.16E-02
637.1	0.0242	0.0232	1.82E-02	6.27E-02	2.26E-02	2.06E-02	2.17E-02	4.25E-02	2.10E-02	2.31E-02	2.60E-02	6.17E-02
637.4	0.0243	0.0231	1.82E-02	6.27E-02	2.26E-02	2.06E-02	2.17E-02	4.25E-02	2.09E-02	2.31E-02	2.60E-02	6.16E-02
637.6	0.0244	0.0231	1.81E-02	6.28E-02	2.26E-02	2.06E-02	2.18E-02	4.25E-02	2.09E-02	2.32E-02	2.60E-02	6.17E-02
637.9	0.0244	0.023	1.81E-02	6.28E-02	2.25E-02	2.06E-02	2.18E-02	4.25E-02	2.09E-02	2.32E-02	2.60E-02	6.17E-02
638.1	0.0245	0.0229	1.81E-02	6.29E-02	2.25E-02	2.05E-02	2.18E-02	4.25E-02	2.09E-02	2.32E-02	2.60E-02	6.18E-02
638.3	0.0246	0.0229	1.81E-02	6.29E-02	2.25E-02	2.05E-02	2.18E-02	4.25E-02	2.09E-02	2.32E-02	2.60E-02	6.18E-02
638.6	0.0246	0.0228	1.82E-02	6.30E-02	2.25E-02	2.05E-02	2.18E-02	4.25E-02	2.09E-02	2.32E-02	2.61E-02	6.19E-02
638.8	0.0247	0.0227	1.82E-02	6.30E-02	2.26E-02	2.06E-02	2.18E-02	4.25E-02	2.09E-02	2.32E-02	2.61E-02	6.19E-02
639.1	0.0247	0.0227	1.82E-02	6.31E-02	2.26E-02	2.06E-02	2.18E-02	4.25E-02	2.09E-02	2.33E-02	2.61E-02	6.20E-02
639.3	0.0248	0.0226	1.82E-02	6.31E-02	2.26E-02	2.06E-02	2.19E-02	4.26E-02	2.09E-02	2.33E-02	2.61E-02	6.20E-02
639.5	0.0248	0.0226	1.82E-02	6.32E-02	2.26E-02	2.06E-02	2.19E-02	4.26E-02	2.09E-02	2.33E-02	2.62E-02	6.21E-02
639.8	0.0249	0.0226	1.82E-02	6.32E-02	2.26E-02	2.06E-02	2.19E-02	4.26E-02	2.09E-02	2.33E-02	2.62E-02	6.21E-02
640	0.0249	0.0225	1.82E-02	6.33E-02	2.27E-02	2.06E-02	2.19E-02	4.27E-02	2.09E-02	2.33E-02	2.61E-02	6.22E-02
640.3	0.025	0.0224	1.83E-02	6.33E-02	2.27E-02	2.06E-02	2.19E-02	4.27E-02	2.09E-02	2.32E-02	2.61E-02	6.21E-02
640.5	0.0251	0.0224	1.83E-02	6.34E-02	2.27E-02	2.06E-02	2.19E-02	4.27E-02	2.09E-02	2.32E-02	2.61E-02	6.22E-02
640.7	0.0252	0.0223	1.83E-02	6.33E-02	2.26E-02	2.06E-02	2.18E-02	4.28E-02	2.09E-02	2.32E-02	2.61E-02	6.22E-02
641	0.0253	0.0222	1.84E-02	6.34E-02	2.26E-02	2.06E-02	2.18E-02	4.28E-02	2.09E-02	2.32E-02	2.61E-02	6.23E-02
641.2	0.0254	0.0221	1.84E-02	6.34E-02	2.26E-02	2.05E-02	2.18E-02	4.28E-02	2.09E-02	2.32E-02	2.61E-02	6.22E-02
641.5	0.0255	0.0221	1.85E-02	6.34E-02	2.26E-02	2.05E-02	2.18E-02	4.27E-02	2.08E-02	2.32E-02	2.61E-02	6.23E-02
641.7	0.0256	0.022	1.85E-02	6.34E-02	2.25E-02	2.05E-02	2.18E-02	4.27E-02	2.08E-02	2.31E-02	2.61E-02	6.22E-02
641.9	0.0258	0.0219	1.86E-02	6.35E-02	2.25E-02	2.04E-02	2.17E-02	4.27E-02	2.07E-02	2.31E-02	2.61E-02	6.23E-02
642.2	0.0259	0.0219	1.87E-02	6.35E-02	2.25E-02	2.04E-02	2.17E-02	4.27E-02	2.07E-02	2.31E-02	2.61E-02	6.22E-02
642.4	0.026	0.0218	1.87E-02	6.36E-02	2.25E-02	2.04E-02	2.17E-02	4.27E-02	2.07E-02	2.31E-02	2.61E-02	6.23E-02
642.7	0.0261	0.0217	1.88E-02	6.37E-02	2.24E-02	2.04E-02	2.17E-02	4.27E-02	2.06E-02	2.31E-02	2.61E-02	6.22E-02
642.9	0.0261	0.0217	1.88E-02	6.38E-02	2.24E-02	2.04E-02	2.17E-02	4.27E-02	2.06E-02	2.31E-02	2.61E-02	6.23E-02
643.2	0.0261	0.0216	1.89E-02	6.39E-02	2.25E-02	2.04E-02	2.17E-02	4.27E-02	2.06E-02	2.32E-02	2.61E-02	6.23E-02
643.4	0.0262	0.0216	1.89E-02	6.40E-02	2.25E-02	2.04E-02	2.18E-02	4.28E-02	2.06E-02	2.32E-02	2.62E-02	6.24E-02
643.6	0.0262	0.0215	1.90E-02	6.41E-02	2.25E-02	2.05E-02	2.18E-02	4.28E-02	2.06E-02	2.33E-02	2.62E-02	6.24E-02
643.9	0.0261	0.0215	1.90E-02	6.42E-02	2.26E-02	2.05E-02	2.19E-02	4.29E-02	2.07E-02	2.33E-02	2.63E-02	6.25E-02
644.1	0.0261	0.0215	1.91E-02	6.42E-02	2.26E-02	2.06E-02	2.19E-02	4.29E-02	2.07E-02	2.34E-02	2.63E-02	6.26E-02
644.4	0.026	0.0215	1.91E-02	6.43E-02	2.27E-02	2.06E-02	2.20E-02	4.30E-02	2.08E-02	2.34E-02	2.64E-02	6.27E-02
644.6	0.026	0.0214	1.92E-02	6.43E-02	2.27E-02	2.06E-02	2.20E-02	4.30E-02	2.08E-02	2.34E-02	2.64E-02	6.27E-02
644.8	0.0259	0.0214	1.92E-02	6.44E-02	2.27E-02	2.07E-02	2.20E-02	4.30E-02	2.08E-02	2.34E-02	2.64E-02	6.28E-02
645.1	0.0257	0.0214	1.92E-02	6.44E-02	2.27E-02	2.07E-02	2.20E-02	4.31E-02	2.08E-02	2.34E-02	2.65E-02	6.28E-02
645.3	0.0256	0.0213	1.93E-02	6.45E-02	2.27E-02	2.07E-02	2.20E-02	4.31E-02	2.08E-02	2.34E-02	2.65E-02	6.29E-02
645.6	0.0255	0.0213	1.93E-02	6.45E-02	2.27E-02	2.07E-02	2.20E-02	4.31E-02	2.08E-02	2.34E-02	2.65E-02	6.29E-02
645.8	0.0253	0.0212	1.94E-02	6.46E-02	2.27E-02	2.07E-02	2.20E-02	4.31E-02	2.08E-02	2.34E-02	2.64E-02	6.29E-02
646	0.0252	0.0212	1.94E-02	6.46E-02	2.27E-02	2.07E-02	2.20E-02	4.31E-02	2.07E-02	2.34E-02	2.64E-02	6.29E-02
646.3	0.025	0.0212	1.94E-02	6.47E-02	2.27E-02	2.07E-02	2.20E-02	4.31E-02	2.07E-02	2.34E-02	2.64E-02	6.30E-02
646.5	0.0249	0.0211	1.94E-02	6.47E-02	2.27E-02	2.07E-02	2.20E-02	4.31E-02	2.07E-02	2.34E-02	2.64E-02	6.30E-02
646.8	0.0248	0.0211	1.94E-02	6.47E-02	2.27E-02	2.07E-02	2.19E-02	4.31E-02	2.07E-02	2.34E-02	2.64E-02	6.30E-02
647	0.0247	0.021	1.93E-02	6.47E-02	2.26E-02	2.06E-02	2.19E-02	4.31E-02	2.07E-02	2.34E-02	2.64E-02	6.30E-02
647.3	0.0245	0.021	1.93E-02	6.47E-02	2.26E-02	2.06E-02	2.19E-02	4.31E-02	2.07E-02	2.33E-02	2.64E-02	6.30E-02
647.5	0.0244	0.0209	1.92E-02	6.47E-02	2.26E-02	2.06E-02	2.19E-02	4.31E-02	2.06E-02	2.33E-02	2.64E-02	6.30E-02
647.7	0.0243	0.0208	1.91E-02	6.48E-02	2.26E-02	2.06E-02	2.19E-02	4.31E-02	2.06E-02	2.33E-02	2.64E-02	6.31E-02
648	0.0243	0.0208	1.91E-02	6.48E-02	2.26E-02	2.06E-02	2.19E-02	4.32E-02	2.06E-02	2.33E-02	2.64E-02	6.30E-02
648.2	0.0242	0.0207	1.90E-02	6.48E-02	2.26E-02	2.06E-02	2.19E-02	4.32E-02	2.06E-02	2.33E-02	2.64E-02	6.31E-02
648.5	0.0241	0.0206	1.89E-02	6.48E-02	2.26E-02	2.05E-02	2.19E-02	4.32E-02	2.06E-02	2.33E-02	2.64E-02	6.31E-02
648.7	0.0241	0.0206	1.89E-02	6.49E-02	2.26E-02	2.05E-02	2.19E-02	4.32E-02	2.06E-02	2.33E-02	2.64E-02	6.31E-02
648.9	0.024	0.0205	1.88E-02	6.50E-02	2.26E-02	2.05E-02	2.19E-02	4.33E-02	2.06E-02	2.33E-02	2.64E-02	6.31E-02
649.2	0.024	0.0204	1.87E-02	6.50E-02	2.26E-02	2.05E-02	2.20E-02	4.33E-02	2.06E-02	2.33E-02	2.64E-02	6.32E-02
649.4	0.024	0.0203	1.87E-02	6.51E-02	2.26E-02	2.05E-02	2.20E-02	4.34E-02	2.06E-02	2.33E-02	2.64E-02	6.32E-02
649.7	0.0239	0.0202	1.86E-02	6.51E-02	2.27E-02	2.05E-02	2.20E-02	4.34E-02	2.06E-02	2.33E-02	2.64E-02	6.33E-02
649.9	0.0239	0.0202	1.85E-02	6.51E-02	2.27E-02	2.05E-02	2.20E-02	4.34E-02	2.06E-02	2.33E-02	2.65E-02	6.33E-02
650.1	0.0239	0.0201	1.84E-02	6.52E-02	2.27E-02	2.05E-02	2.20E-02	4.35E-02	2.06E-02	2.33E-02	2.65E-02	6.33E-02
650.4	0.0239	0.02	1.83E-02	6.51E-02	2.27E-02	2.05E-02	2.20E-02	4.35E-02	2.07E-02	2.33E-02	2.65E-02	6.33E-02
650.6	0.0239	0.0199	1.82E-02	6.52E-02	2.27E-02	2.05E-02	2.20E-02	4.35E-02	2.07E-02	2.33E-02	2.65E-02	6.34E-02
650.9	0.0239	0.0198	1.82E-02	6.51E-02	2.27E-02	2.05E-02	2.20E-02	4.36E-02	2.07E-02	2.34E-02	2.66E-02	6.35E-02
651.1	0.024	0.0198	1.81E-02	6.52E-02	2.27E-02	2.05E-02	2.20E-02	4.36E-02	2.07E-02	2.34E-02	2.66E-02	6.35E-02
651.4	0.024	0.0197	1.81E-02	6.51E-02	2.27E-02	2.05E-02	2.20E-02	4.36E-02	2.07E-02	2.34E-02	2.66E-02	6.36E-02
651.6	0.0241	0.0197	1.81E-02	6.52E-02	2.26E-02	2.05E-02	2.20E-02	4.36E-02	2.07E-02	2.34E-02	2.66E-02	6.36E-02
651.8	0.0242	0.0197	1.80E-02	6.52E-02	2.26E-02	2.05E-02	2.19E-02	4.36E-02	2.07E-02	2.34E-02	2.66E-02	6.36E-02
652.1	0.0242	0.0197	1.80E-02	6.53E-02	2.26E-02	2.05E-02	2.19E-02	4.36E-02	2.07E-02	2.34E-02	2.66E-02	6.37E-02
652.3	0.0243	0.0197	1.80E-02	6.53E-02	2.26E-02	2.05E-02	2.19E-02	4.36E-02	2.07E-02	2.34E-02	2.66E-02	6.36E-02
652.6	0.0244	0.0197	1.80E-02	6.53E-02	2.25E-02	2.05E-02	2.19E-02	4.36E-02	2.07E-02	2.34E-02	2.66E-02	6.37E-02
652.8	0.0245	0.0197	1.80E-02	6.54E-02	2.25E-02	2.05E-02	2.19E-02	4.36E-02	2.07E-02	2.34E-02	2.66E-02	6.37E-02
653	0.0246	0.0196	1.79E-02	6.54E-02	2.25E-02	2.05E-02	2.19E-02	4.36E-02	2.07E-02	2.34E-02	2.66E-02	6.37E-02
653.3	0.0247	0.0196	1.79E-02	6.55E-02	2.25E-02	2.05E-02	2.19E-02	4.36E-02	2.07E-02	2.34E-02	2.66E-02	6.37E-02
653.5	0.0248	0.0195	1.78E-02	6.55E-02	2.26E-02	2.06E-02	2.20E-02	4.36E-02	2.07E-02	2.34E-02	2.67E-02	6.37E-02
653.8	0.0249	0.0195	1.78E-02	6.56E-02	2.26E-02	2.06E-02	2.20E-02	4.37E-02	2.07E-02	2.34E-02	2.67E-02	6.37E-02
654	0.025	0.0194	1.77E-02	6.56E-02	2.26E-02	2.06E-02	2.20E-02	4.37E-02	2.07E-02	2.34E-02	2.67E-02	6.38E-02
654.2	0.0252	0.0193	1.77E-02	6.57E-02	2.26E-02	2.06E-02	2.20E-02	4.37E-02	2.07E-02	2.34E-02	2.67E-02	6.38E-02
654.5	0.0253	0.0193	1.76E-02	6.57E-02	2.26E-02	2.06E-02	2.20E-02	4.38E-02	2.08E-02	2.34E-02	2.67E-02	6.39E-02
654.7	0.0254	0.0192	1.76E-02	6.57E-02	2.27E-02	2.06E-02	2.21E-02	4.38E-02	2.08E-02	2.35E-02	2.67E-02	6.39E-02
655	0.0256	0.0192	1.76E-02	6.58E-02	2.26E-02	2.06E-02	2.21E-02	4.38E-02	2.08E-02	2.35E-02	2.67E-02	6.40E-02
655.2	0.0258	0.0192	1.75E-02	6.58E-02	2.26E-02	2.05E-02	2.21E-02	4.39E-02	2.08E-02	2.34E-02	2.66E-02	6.40E-02
655.4	0.0259	0.0192	1.75E-02	6.58E-02	2.26E-02	2.05E-02	2.21E-02	4.39E-02	2.08E-02	2.34E-02	2.66E-02	6.41E-02
655.7	0.0261	0.0191	1.75E-02	6.58E-02	2.26E-02	2.05E-02	2.21E-02	4.39E-02	2.08E-02	2.34E-02	2.66E-02	6.41E-02
655.9	0.0262	0.0191	1.76E-02	6.58E-02	2.26E-02	2.05E-02	2.21E-02	4.39E-02	2.08E-02	2.34E-02	2.66E-02	6.41E-02
656.2	0.0263	0.0191	1.76E-02	6.58E-02	2.25E-02	2.05E-02	2.21E-02	4.39E-02	2.08E-02	2.34E-02	2.66E-02	6.41E-02
656.4	0.0265	0.0191	1.76E-02	6.59E-02	2.25E-02	2.05E-02	2.21E-02	4.39E-02	2.08E-02	2.34E-02	2.66E-02	6.41E-02
656.7	0.0266	0.0191	1.76E-02	6.59E-02	2.25E-02	2.05E-02	2.21E-02	4.40E-02	2.08E-02	2.34E-02	2.67E-02	6.41E-02
656.9	0.0267	0.0191	1.76E-02	6.60E-02	2.25E-02	2.05E-02	2.21E-02	4.40E-02	2.08E-02	2.34E-02	2.67E-02	6.42E-02
657.1	0.0268	0.0191	1.75E-02	6.61E-02	2.25E-02	2.06E-02	2.21E-02	4.40E-02	2.08E-02	2.35E-02	2.67E-02	6.41E-02
657.4	0.0268	0.0191	1.75E-02	6.62E-02	2.25E-02	2.06E-02	2.21E-02	4.40E-02	2.09E-02	2.35E-02	2.68E-02	6.42E-02
657.6	0.0268	0.0191	1.75E-02	6.62E-02	2.26E-02	2.06E-02	2.21E-02	4.41E-02	2.09E-02	2.35E-02	2.68E-02	6.42E-02
657.9	0.0268	0.0191	1.75E-02	6.63E-02	2.26E-02	2.06E-02	2.21E-02	4.41E-02	2.10E-02	2.35E-02	2.68E-02	6.42E-02
658.1	0.0268	0.019	1.75E-02	6.63E-02	2.26E-02	2.06E-02	2.21E-02	4.41E-02	2.10E-02	2.35E-02	2.68E-02	6.42E-02
658.3	0.0268	0.019	1.74E-02	6.63E-02	2.26E-02	2.06E-02	2.21E-02	4.42E-02	2.11E-02	2.36E-02	2.69E-02	6.43E-02
658.6	0.0267	0.0189	1.74E-02	6.63E-02	2.26E-02	2.06E-02	2.21E-02	4.42E-02	2.11E-02	2.36E-02	2.69E-02	6.43E-02
658.8	0.0266	0.0189	1.74E-02	6.63E-02	2.27E-02	2.06E-02	2.22E-02	4.42E-02	2.11E-02	2.36E-02	2.69E-02	6.44E-02
659.1	0.0265	0.0188	1.73E-02	6.62E-02	2.27E-02	2.06E-02	2.22E-02	4.43E-02	2.11E-02	2.36E-02	2.69E-02	6.44E-02
659.3	0.0265	0.0188	1.73E-02	6.62E-02	2.27E-02	2.07E-02	2.22E-02	4.43E-02	2.12E-02	2.36E-02	2.69E-02	6.45E-02
659.5	0.0264	0.0187	1.72E-02	6.61E-02	2.27E-02	2.07E-02	2.22E-02	4.43E-02	2.12E-02	2.36E-02	2.69E-02	6.45E-02
659.8	0.0263	0.0187	1.72E-02	6.61E-02	2.27E-02	2.07E-02	2.22E-02	4.43E-02	2.12E-02	2.36E-02	2.69E-02	6.46E-02
660	0.0261	0.0187	1.72E-02	6.61E-02	2.27E-02	2.07E-02	2.22E-02	4.43E-02	2.12E-02	2.36E-02	2.69E-02	6.46E-02
660.3	0.026	0.0187	1.72E-02	6.62E-02	2.27E-02	2.06E-02	2.21E-02	4.43E-02	2.12E-02	2.36E-02	2.69E-02	6.47E-02
660.5	0.0259	0.0187	1.72E-02	6.62E-02	2.27E-02	2.06E-02	2.21E-02	4.44E-02	2.11E-02	2.36E-02	2.69E-02	6.47E-02
660.8	0.0258	0.0187	1.72E-02	6.62E-02	2.27E-02	2.06E-02	2.21E-02	4.44E-02	2.11E-02	2.36E-02	2.69E-02	6.48E-02
661	0.0257	0.0188	1.72E-02	6.62E-02	2.27E-02	2.06E-02	2.21E-02	4.44E-02	2.11E-02	2.36E-02	2.70E-02	6.48E-02
661.2	0.0255	0.0188	1.72E-02	6.63E-02	2.28E-02	2.06E-02	2.21E-02	4.45E-02	2.11E-02	2.36E-02	2.70E-02	6.48E-02
661.5	0.0254	0.0188	1.72E-02	6.64E-02	2.28E-02	2.06E-02	2.21E-02	4.45E-02	2.11E-02	2.36E-02	2.70E-02	6.49E-02
661.7	0.0252	0.0188	1.72E-02	6.64E-02	2.28E-02	2.06E-02	2.22E-02	4.46E-02	2.12E-02	2.36E-02	2.70E-02	6.49E-02
662	0.025	0.0188	1.71E-02	6.64E-02	2.28E-02	2.06E-02	2.22E-02	4.46E-02	2.12E-02	2.37E-02	2.70E-02	6.50E-02
662.2	0.0249	0.0187	1.71E-02	6.65E-02	2.29E-02	2.06E-02	2.22E-02	4.47E-02	2.12E-02	2.37E-02	2.71E-02	6.50E-02
662.4	0.0247	0.0187	1.70E-02	6.65E-02	2.29E-02	2.06E-02	2.22E-02	4.47E-02	2.12E-02	2.37E-02	2.71E-02	6.51E-02
662.7	0.0246	0.0187	1.70E-02	6.66E-02	2.29E-02	2.06E-02	2.22E-02	4.48E-02	2.12E-02	2.37E-02	2.71E-02	6.51E-02
662.9	0.0244	0.0187	1.69E-02	6.66E-02	2.29E-02	2.06E-02	2.22E-02	4.48E-02	2.12E-02	2.37E-02	2.71E-02	6.51E-02
663.2	0.0243	0.0187	1.69E-02	6.67E-02	2.29E-02	2.06E-02	2.22E-02	4.48E-02	2.12E-02	2.37E-02	2.71E-02	6.52E-02
663.4	0.0242	0.0187	1.69E-02	6.67E-02	2.28E-02	2.06E-02	2.22E-02	4.48E-02	2.12E-02	2.37E-02	2.71E-02	6.51E-02
663.6	0.0241	0.0186	1.69E-02	6.68E-02	2.28E-02	2.06E-02	2.22E-02	4.47E-02	2.12E-02	2.37E-02	2.71E-02	6.52E-02
663.9	0.0241	0.0186	1.69E-02	6.68E-02	2.28E-02	2.05E-02	2.22E-02	4.47E-02	2.12E-02	2.36E-02	2.71E-02	6.52E-02
664.1	0.024	0.0186	1.69E-02	6.69E-02	2.28E-02	2.05E-02	2.22E-02	4.47E-02	2.12E-02	2.36E-02	2.71E-02	6.52E-02
664.4	0.024	0.0186	1.69E-02	6.69E-02	2.28E-02	2.05E-02	2.22E-02	4.47E-02	2.12E-02	2.37E-02	2.71E-02	6.52E-02
664.6	0.0239	0.0186	1.69E-02	6.70E-02	2.28E-02	2.05E-02	2.22E-02	4.48E-02	2.12E-02	2.37E-02	2.71E-02	6.53E-02
664.8	0.0239	0.0186	1.69E-02	6.71E-02	2.28E-02	2.05E-02	2.22E-02	4.48E-02	2.12E-02	2.37E-02	2.72E-02	6.52E-02
665.1	0.0239	0.0187	1.69E-02	6.72E-02	2.28E-02	2.05E-02	2.22E-02	4.48E-02	2.12E-02	2.37E-02	2.72E-02	6.53E-02
665.3	0.0239	0.0187	1.70E-02	6.72E-02	2.28E-02	2.05E-02	2.23E-02	4.49E-02	2.12E-02	2.38E-02	2.72E-02	6.53E-02
665.6	0.0238	0.0187	1.70E-02	6.73E-02	2.29E-02	2.05E-02	2.23E-02	4.50E-02	2.13E-02	2.38E-02	2.72E-02	6.55E-02
665.8	0.0238	0.0188	1.70E-02	6.74E-02	2.29E-02	2.06E-02	2.23E-02	4.50E-02	2.13E-02	2.38E-02	2.72E-02	6.55E-02
666.1	0.0237	0.0188	1.71E-02	6.75E-02	2.29E-02	2.07E-02	2.23E-02	4.51E-02	2.12E-02	2.38E-02	2.72E-02	6.57E-02
666.3	0.0236	0.0189	1.72E-02	6.74E-02	2.30E-02	2.08E-02	2.24E-02	4.51E-02	2.11E-02	2.38E-02	2.72E-02	6.58E-02
666.5	0.0234	0.0189	1.73E-02	6.73E-02	2.30E-02	2.09E-02	2.24E-02	4.51E-02	2.10E-02	2.37E-02	2.71E-02	6.59E-02
666.8	0.0232	0.019	1.73E-02	6.71E-02	2.31E-02	2.11E-02	2.25E-02	4.51E-02	2.08E-02	2.36E-02	2.69E-02	6.60E-02
667	0.0229	0.019	1.74E-02	6.67E-02	2.31E-02	2.13E-02	2.25E-02	4.49E-02	2.05E-02	2.35E-02	2.67E-02	6.60E-02
667.3	0.0226	0.019	1.75E-02	6.62E-02	2.32E-02	2.15E-02	2.25E-02	4.48E-02	2.03E-02	2.33E-02	2.65E-02	6.59E-02
667.5	0.0223	0.0189	1.76E-02	6.57E-02	2.33E-02	2.16E-02	2.26E-02	4.45E-02	2.00E-02	2.31E-02	2.63E-02	6.57E-02
667.7	0.0221	0.0189	1.76E-02	6.51E-02	2.33E-02	2.17E-02	2.26E-02	4.43E-02	1.99E-02	2.30E-02	2.61E-02	6.54E-02
668	0.022	0.0188	1.76E-02	6.48E-02	2.33E-02	2.17E-02	2.26E-02	4.41E-02	1.98E-02	2.30E-02	2.60E-02	6.52E-02
668.2	0.022	0.0187	1.75E-02	6.46E-02	2.33E-02	2.16E-02	2.25E-02	4.40E-02	1.99E-02	2.30E-02	2.60E-02	6.49E-02
668.5	0.0222	0.0186	1.74E-02	6.47E-02	2.32E-02	2.14E-02	2.25E-02	4.40E-02	2.00E-02	2.30E-02	2.61E-02	6.48E-02
668.7	0.0224	0.0186	1.73E-02	6.49E-02	2.31E-02	2.12E-02	2.24E-02	4.41E-02	2.01E-02	2.31E-02	2.62E-02	6.47E-02
668.9	0.0226	0.0185	1.72E-02	6.53E-02	2.30E-02	2.11E-02	2.24E-02	4.42E-02	2.03E-02	2.32E-02	2.64E-02	6.47E-02
669.2	0.0229	0.0185	1.72E-02	6.56E-02	2.30E-02	2.09E-02	2.24E-02	4.44E-02	2.04E-02	2.33E-02	2.66E-02	6.48E-02
669.4	0.0231	0.0185	1.71E-02	6.59E-02	2.29E-02	2.08E-02	2.24E-02	4.45E-02	2.05E-02	2.34E-02	2.67E-02	6.49E-02
669.7	0.0232	0.0185	1.71E-02	6.62E-02	2.28E-02	2.07E-02	2.24E-02	4.46E-02	2.06E-02	2.34E-02	2.68E-02	6.50E-02
669.9	0.0233	0.0185	1.71E-02	6.65E-02	2.28E-02	2.06E-02	2.24E-02	4.47E-02	2.06E-02	2.34E-02	2.69E-02	6.51E-02
670.2	0.0234	0.0185	1.72E-02	6.67E-02	2.27E-02	2.06E-02	2.24E-02	4.48E-02	2.06E-02	2.35E-02	2.70E-02	6.52E-02
670.4	0.0234	0.0185	1.72E-02	6.69E-02	2.27E-02	2.06E-02	2.23E-02	4.49E-02	2.06E-02	2.35E-02	2.70E-02	6.53E-02
670.6	0.0235	0.0185	1.72E-02	6.70E-02	2.26E-02	2.06E-02	2.23E-02	4.50E-02	2.06E-02	2.35E-02	2.71E-02	6.54E-02
670.9	0.0235	0.0185	1.73E-02	6.72E-02	2.26E-02	2.06E-02	2.23E-02	4.50E-02	2.06E-02	2.35E-02	2.71E-02	6.55E-02
671.1	0.0235	0.0186	1.73E-02	6.73E-02	2.26E-02	2.06E-02	2.23E-02	4.51E-02	2.06E-02	2.36E-02	2.72E-02	6.55E-02
671.4	0.0235	0.0186	1.73E-02	6.75E-02	2.26E-02	2.06E-02	2.23E-02	4.51E-02	2.06E-02	2.36E-02	2.72E-02	6.56E-02
671.6	0.0235	0.0186	1.74E-02	6.75E-02	2.25E-02	2.06E-02	2.24E-02	4.52E-02	2.05E-02	2.36E-02	2.73E-02	6.57E-02
671.8	0.0235	0.0186	1.74E-02	6.76E-02	2.25E-02	2.06E-02	2.24E-02	4.52E-02	2.05E-02	2.36E-02	2.73E-02	6.57E-02
672.1	0.0235	0.0186	1.74E-02	6.77E-02	2.25E-02	2.06E-02	2.24E-02	4.52E-02	2.05E-02	2.36E-02	2.73E-02	6.58E-02
672.3	0.0235	0.0186	1.74E-02	6.78E-02	2.25E-02	2.06E-02	2.24E-02	4.53E-02	2.04E-02	2.36E-02	2.73E-02	6.58E-02
672.6	0.0235	0.0187	1.74E-02	6.78E-02	2.25E-02	2.06E-02	2.24E-02	4.53E-02	2.04E-02	2.36E-02	2.73E-02	6.59E-02
672.8	0.0235	0.0187	1.74E-02	6.79E-02	2.24E-02	2.06E-02	2.24E-02	4.53E-02	2.03E-02	2.36E-02	2.73E-02	6.60E-02
673	0.0235	0.0187	1.74E-02	6.79E-02	2.24E-02	2.06E-02	2.24E-02	4.54E-02	2.03E-02	2.37E-02	2.73E-02	6.60E-02
673.3	0.0235	0.0187	1.74E-02	6.80E-02	2.24E-02	2.06E-02	2.24E-02	4.54E-02	2.03E-02	2.37E-02	2.73E-02	6.61E-02
673.5	0.0235	0.0188	1.74E-02	6.80E-02	2.24E-02	2.06E-02	2.24E-02	4.54E-02	2.02E-02	2.37E-02	2.73E-02	6.61E-02
673.8	0.0235	0.0188	1.75E-02	6.80E-02	2.23E-02	2.06E-02	2.24E-02	4.54E-02	2.02E-02	2.37E-02	2.73E-02	6.62E-02
674	0.0235	0.0187	1.75E-02	6.80E-02	2.23E-02	2.06E-02	2.24E-02	4.55E-02	2.01E-02	2.37E-02	2.73E-02	6.62E-02
674.3	0.0235	0.0187	1.75E-02	6.80E-02	2.22E-02	2.06E-02	2.24E-02	4.55E-02	2.01E-02	2.37E-02	2.73E-02	6.62E-02
674.5	0.0235	0.0187	1.75E-02	6.80E-02	2.22E-02	2.06E-02	2.24E-02	4.55E-02	2.00E-02	2.37E-02	2.73E-02	6.62E-02
674.7	0.0234	0.0187	1.75E-02	6.80E-02	2.22E-02	2.06E-02	2.24E-02	4.55E-02	1.99E-02	2.37E-02	2.73E-02	6.63E-02
675	0.0234	0.0187	1.75E-02	6.80E-02	2.22E-02	2.07E-02	2.24E-02	4.56E-02	1.98E-02	2.37E-02	2.74E-02	6.63E-02
675.2	0.0234	0.0186	1.75E-02	6.80E-02	2.21E-02	2.07E-02	2.24E-02	4.56E-02	1.97E-02	2.37E-02	2.74E-02	6.63E-02
675.5	0.0234	0.0186	1.75E-02	6.80E-02	2.21E-02	2.07E-02	2.24E-02	4.56E-02	1.96E-02	2.37E-02	2.74E-02	6.63E-02
675.7	0.0233	0.0186	1.75E-02	6.81E-02	2.21E-02	2.07E-02	2.24E-02	4.56E-02	1.96E-02	2.36E-02	2.74E-02	6.63E-02
675.9	0.0233	0.0187	1.76E-02	6.81E-02	2.21E-02	2.07E-02	2.24E-02	4.56E-02	1.95E-02	2.36E-02	2.74E-02	6.63E-02
676.2	0.0233	0.0187	1.76E-02	6.82E-02	2.21E-02	2.07E-02	2.24E-02	4.56E-02	1.94E-02	2.36E-02	2.74E-02	6.64E-02
676.4	0.0233	0.0187	1.77E-02	6.83E-02	2.21E-02	2.07E-02	2.24E-02	4.57E-02	1.94E-02	2.36E-02	2.74E-02	6.64E-02
676.7	0.0234	0.0188	1.77E-02	6.84E-02	2.21E-02	2.07E-02	2.24E-02	4.57E-02	1.94E-02	2.36E-02	2.74E-02	6.64E-02
676.9	0.0234	0.0188	1.78E-02	6.85E-02	2.21E-02	2.07E-02	2.24E-02	4.57E-02	1.93E-02	2.36E-02	2.74E-02	6.64E-02
677.1	0.0234	0.0188	1.78E-02	6.86E-02	2.21E-02	2.07E-02	2.25E-02	4.57E-02	1.93E-02	2.36E-02	2.74E-02	6.65E-02
677.4	0.0234	0.0188	1.78E-02	6.86E-02	2.21E-02	2.07E-02	2.25E-02	4.57E-02	1.92E-02	2.37E-02	2.75E-02	6.65E-02
677.6	0.0234	0.0188	1.79E-02	6.87E-02	2.21E-02	2.07E-02	2.25E-02	4.57E-02	1.92E-02	2.37E-02	2.75E-02	6.65E-02
677.9	0.0234	0.0188	1.79E-02	6.87E-02	2.21E-02	2.08E-02	2.25E-02	4.58E-02	1.91E-02	2.37E-02	2.75E-02	6.65E-02
678.1	0.0234	0.0188	1.79E-02	6.88E-02	2.20E-02	2.08E-02	2.26E-02	4.58E-02	1.91E-02	2.37E-02	2.75E-02	6.66E-02
678.3	0.0234	0.0188	1.79E-02	6.88E-02	2.20E-02	2.08E-02	2.26E-02	4.58E-02	1.90E-02	2.37E-02	2.75E-02	6.66E-02
678.6	0.0234	0.0188	1.79E-02	6.88E-02	2.20E-02	2.07E-02	2.25E-02	4.58E-02	1.90E-02	2.37E-02	2.76E-02	6.67E-02
678.8	0.0234	0.0187	1.80E-02	6.89E-02	2.19E-02	2.07E-02	2.25E-02	4.58E-02	1.89E-02	2.37E-02	2.76E-02	6.67E-02
679.1	0.0234	0.0187	1.80E-02	6.90E-02	2.19E-02	2.07E-02	2.25E-02	4.58E-02	1.88E-02	2.37E-02	2.76E-02	6.67E-02
679.3	0.0234	0.0187	1.80E-02	6.90E-02	2.19E-02	2.07E-02	2.25E-02	4.58E-02	1.88E-02	2.37E-02	2.76E-02	6.67E-02
679.6	0.0234	0.0187	1.80E-02	6.91E-02	2.19E-02	2.07E-02	2.25E-02	4.58E-02	1.87E-02	2.37E-02	2.76E-02	6.68E-02
679.8	0.0234	0.0187	1.81E-02	6.92E-02	2.18E-02	2.07E-02	2.25E-02	4.58E-02	1.86E-02	2.37E-02	2.76E-02	6.68E-02
680	0.0234	0.0187	1.81E-02	6.93E-02	2.18E-02	2.07E-02	2.25E-02	4.58E-02	1.86E-02	2.37E-02	2.76E-02	6.68E-02
680.3	0.0234	0.0187	1.81E-02	6.93E-02	2.18E-02	2.07E-02	2.25E-02	4.58E-02	1.86E-02	2.37E-02	2.76E-02	6.68E-02
680.5	0.0234	0.0187	1.82E-02	6.93E-02	2.18E-02	2.07E-02	2.26E-02	4.58E-02	1.85E-02	2.37E-02	2.76E-02	6.69E-02
680.8	0.0234	0.0187	1.82E-02	6.93E-02	2.18E-02	2.07E-02	2.26E-02	4.59E-02	1.85E-02	2.37E-02	2.77E-02	6.70E-02
681	0.0234	0.0187	1.82E-02	6.94E-02	2.18E-02	2.07E-02	2.27E-02	4.59E-02	1.85E-02	2.38E-02	2.77E-02	6.70E-02
681.2	0.0234	0.0187	1.82E-02	6.94E-02	2.18E-02	2.07E-02	2.27E-02	4.60E-02	1.85E-02	2.38E-02	2.77E-02	6.71E-02
681.5	0.0234	0.0187	1.83E-02	6.94E-02	2.18E-02	2.07E-02	2.28E-02	4.60E-02	1.85E-02	2.38E-02	2.77E-02	6.72E-02
681.7	0.0234	0.0187	1.83E-02	6.94E-02	2.18E-02	2.07E-02	2.28E-02	4.61E-02	1.85E-02	2.38E-02	2.77E-02	6.72E-02
682	0.0234	0.0187	1.83E-02	6.95E-02	2.17E-02	2.07E-02	2.28E-02	4.61E-02	1.85E-02	2.38E-02	2.78E-02	6.72E-02
682.2	0.0235	0.0187	1.83E-02	6.94E-02	2.17E-02	2.08E-02	2.28E-02	4.62E-02	1.85E-02	2.38E-02	2.78E-02	6.72E-02
682.4	0.0235	0.0187	1.83E-02	6.95E-02	2.17E-02	2.08E-02	2.28E-02	4.62E-02	1.85E-02	2.38E-02	2.78E-02	6.73E-02
682.7	0.0235	0.0187	1.83E-02	6.95E-02	2.17E-02	2.08E-02	2.29E-02	4.63E-02	1.85E-02	2.39E-02	2.78E-02	6.73E-02
682.9	0.0235	0.0187	1.83E-02	6.95E-02	2.17E-02	2.08E-02	2.29E-02	4.63E-02	1.85E-02	2.39E-02	2.79E-02	6.73E-02
683.2	0.0235	0.0187	1.84E-02	6.95E-02	2.18E-02	2.08E-02	2.29E-02	4.63E-02	1.85E-02	2.39E-02	2.79E-02	6.73E-02
683.4	0.0235	0.0187	1.84E-02	6.96E-02	2.18E-02	2.08E-02	2.29E-02	4.64E-02	1.85E-02	2.39E-02	2.79E-02	6.74E-02
683.7	0.0235	0.0187	1.84E-02	6.96E-02	2.18E-02	2.08E-02	2.29E-02	4.64E-02	1.84E-02	2.39E-02	2.79E-02	6.74E-02
683.9	0.0235	0.0187	1.84E-02	6.97E-02	2.18E-02	2.08E-02	2.29E-02	4.64E-02	1.84E-02	2.39E-02	2.79E-02	6.74E-02
684.1	0.0235	0.0187	1.84E-02	6.97E-02	2.18E-02	2.09E-02	2.29E-02	4.64E-02	1.83E-02	2.39E-02	2.79E-02	6.74E-02
684.4	0.0235	0.0187	1.85E-02	6.98E-02	2.18E-02	2.09E-02	2.29E-02	4.64E-02	1.83E-02	2.39E-02	2.79E-02	6.75E-02
684.6	0.0235	0.0187	1.85E-02	6.98E-02	2.18E-02	2.09E-02	2.29E-02	4.65E-02	1.82E-02	2.39E-02	2.79E-02	6.75E-02
684.9	0.0235	0.0187	1.86E-02	6.99E-02	2.17E-02	2.09E-02	2.29E-02	4.65E-02	1.82E-02	2.39E-02	2.79E-02	6.76E-02
685.1	0.0235	0.0187	1.86E-02	6.99E-02	2.17E-02	2.09E-02	2.29E-02	4.65E-02	1.82E-02	2.39E-02	2.79E-02	6.76E-02
685.3	0.0235	0.0187	1.86E-02	7.00E-02	2.17E-02	2.09E-02	2.29E-02	4.65E-02	1.81E-02	2.39E-02	2.79E-02	6.77E-02
685.6	0.0235	0.0187	1.87E-02	7.00E-02	2.17E-02	2.09E-02	2.30E-02	4.65E-02	1.81E-02	2.39E-02	2.79E-02	6.77E-02
685.8	0.0235	0.0187	1.87E-02	7.00E-02	2.17E-02	2.09E-02	2.30E-02	4.65E-02	1.81E-02	2.39E-02	2.79E-02	6.77E-02
686.1	0.0236	0.0187	1.87E-02	7.00E-02	2.17E-02	2.09E-02	2.30E-02	4.65E-02	1.81E-02	2.39E-02	2.79E-02	6.77E-02
686.3	0.0235	0.0187	1.88E-02	7.01E-02	2.17E-02	2.09E-02	2.30E-02	4.66E-02	1.80E-02	2.39E-02	2.79E-02	6.78E-02
686.5	0.0235	0.0187	1.88E-02	7.01E-02	2.17E-02	2.09E-02	2.30E-02	4.66E-02	1.80E-02	2.39E-02	2.79E-02	6.78E-02
686.8	0.0235	0.0187	1.88E-02	7.02E-02	2.17E-02	2.09E-02	2.30E-02	4.66E-02	1.80E-02	2.39E-02	2.79E-02	6.79E-02
687	0.0235	0.0187	1.88E-02	7.02E-02	2.17E-02	2.09E-02	2.30E-02	4.67E-02	1.80E-02	2.40E-02	2.80E-02	6.78E-02
687.3	0.0235	0.0186	1.89E-02	7.02E-02	2.16E-02	2.10E-02	2.30E-02	4.67E-02	1.79E-02	2.40E-02	2.80E-02	6.79E-02
687.5	0.0235	0.0186	1.89E-02	7.02E-02	2.16E-02	2.10E-02	2.31E-02	4.67E-02	1.79E-02	2.40E-02	2.80E-02	6.79E-02
687.8	0.0235	0.0186	1.90E-02	7.03E-02	2.16E-02	2.10E-02	2.31E-02	4.67E-02	1.79E-02	2.40E-02	2.80E-02	6.79E-02
688	0.0235	0.0187	1.90E-02	7.03E-02	2.16E-02	2.10E-02	2.31E-02	4.67E-02	1.79E-02	2.40E-02	2.80E-02	6.79E-02
688.2	0.0235	0.0187	1.91E-02	7.03E-02	2.16E-02	2.10E-02	2.31E-02	4.68E-02	1.79E-02	2.40E-02	2.80E-02	6.80E-02
688.5	0.0235	0.0187	1.92E-02	7.03E-02	2.16E-02	2.10E-02	2.31E-02	4.68E-02	1.79E-02	2.40E-02	2.80E-02	6.80E-02
688.7	0.0235	0.0187	1.93E-02	7.04E-02	2.16E-02	2.10E-02	2.32E-02	4.68E-02	1.79E-02	2.40E-02	2.80E-02	6.81E-02
689	0.0236	0.0187	1.93E-02	7.04E-02	2.16E-02	2.11E-02	2.32E-02	4.68E-02	1.79E-02	2.40E-02	2.80E-02	6.81E-02
689.2	0.0236	0.0187	1.94E-02	7.04E-02	2.17E-02	2.11E-02	2.32E-02	4.68E-02	1.79E-02	2.40E-02	2.80E-02	6.81E-02
689.4	0.0236	0.0187	1.94E-02	7.04E-02	2.17E-02	2.11E-02	2.32E-02	4.69E-02	1.79E-02	2.40E-02	2.81E-02	6.81E-02
689.7	0.0236	0.0187	1.95E-02	7.04E-02	2.17E-02	2.11E-02	2.32E-02	4.69E-02	1.79E-02	2.40E-02	2.81E-02	6.82E-02
689.9	0.0236	0.0187	1.95E-02	7.04E-02	2.17E-02	2.11E-02	2.32E-02	4.69E-02	1.79E-02	2.40E-02	2.81E-02	6.82E-02
690.2	0.0236	0.0187	1.96E-02	7.05E-02	2.17E-02	2.11E-02	2.32E-02	4.69E-02	1.79E-02	2.40E-02	2.81E-02	6.82E-02
690.4	0.0236	0.0187	1.97E-02	7.05E-02	2.17E-02	2.11E-02	2.32E-02	4.70E-02	1.79E-02	2.40E-02	2.81E-02	6.82E-02
690.6	0.0236	0.0188	1.98E-02	7.06E-02	2.17E-02	2.11E-02	2.32E-02	4.70E-02	1.78E-02	2.40E-02	2.81E-02	6.83E-02
690.9	0.0236	0.0188	1.98E-02	7.06E-02	2.17E-02	2.11E-02	2.32E-02	4.70E-02	1.78E-02	2.40E-02	2.81E-02	6.82E-02
691.1	0.0236	0.0188	1.99E-02	7.08E-02	2.16E-02	2.10E-02	2.32E-02	4.71E-02	1.78E-02	2.40E-02	2.81E-02	6.83E-02
691.4	0.0236	0.0188	2.00E-02	7.08E-02	2.16E-02	2.10E-02	2.32E-02	4.71E-02	1.78E-02	2.40E-02	2.81E-02	6.83E-02
691.6	0.0236	0.0188	2.01E-02	7.09E-02	2.16E-02	2.10E-02	2.32E-02	4.71E-02	1.78E-02	2.40E-02	2.82E-02	6.83E-02
691.8	0.0237	0.0188	2.02E-02	7.09E-02	2.16E-02	2.11E-02	2.32E-02	4.71E-02	1.78E-02	2.40E-02	2.82E-02	6.83E-02
692.1	0.0237	0.0188	2.02E-02	7.10E-02	2.16E-02	2.11E-02	2.32E-02	4.72E-02	1.78E-02	2.40E-02	2.83E-02	6.84E-02
692.3	0.0237	0.0188	2.03E-02	7.09E-02	2.16E-02	2.11E-02	2.33E-02	4.72E-02	1.78E-02	2.40E-02	2.83E-02	6.84E-02
692.6	0.0238	0.0188	2.04E-02	7.10E-02	2.16E-02	2.11E-02	2.33E-02	4.72E-02	1.78E-02	2.40E-02	2.83E-02	6.85E-02
692.8	0.0238	0.0189	2.04E-02	7.09E-02	2.16E-02	2.11E-02	2.33E-02	4.72E-02	1.78E-02	2.40E-02	2.83E-02	6.85E-02
693.1	0.0238	0.0189	2.05E-02	7.10E-02	2.17E-02	2.12E-02	2.33E-02	4.72E-02	1.78E-02	2.40E-02	2.83E-02	6.86E-02
693.3	0.0238	0.0189	2.05E-02	7.09E-02	2.17E-02	2.12E-02	2.33E-02	4.72E-02	1.78E-02	2.40E-02	2.83E-02	6.85E-02
693.5	0.0239	0.0189	2.05E-02	7.09E-02	2.17E-02	2.12E-02	2.33E-02	4.72E-02	1.77E-02	2.40E-02	2.83E-02	6.86E-02
693.8	0.0239	0.0188	2.06E-02	7.09E-02	2.17E-02	2.12E-02	2.34E-02	4.72E-02	1.77E-02	2.40E-02	2.83E-02	6.86E-02
694	0.0239	0.0188	2.06E-02	7.09E-02	2.17E-02	2.12E-02	2.34E-02	4.72E-02	1.77E-02	2.40E-02	2.83E-02	6.86E-02
694.3	0.0239	0.0188	2.06E-02	7.09E-02	2.17E-02	2.12E-02	2.34E-02	4.72E-02	1.77E-02	2.40E-02	2.84E-02	6.86E-02
694.5	0.0239	0.0188	2.06E-02	7.09E-02	2.17E-02	2.12E-02	2.34E-02	4.72E-02	1.77E-02	2.40E-02	2.84E-02	6.87E-02
694.7	0.0239	0.0188	2.05E-02	7.09E-02	2.17E-02	2.12E-02	2.34E-02	4.73E-02	1.77E-02	2.41E-02	2.84E-02	6.86E-02
695	0.0239	0.0188	2.05E-02	7.10E-02	2.17E-02	2.12E-02	2.34E-02	4.73E-02	1.77E-02	2.41E-02	2.84E-02	6.87E-02
695.2	0.0239	0.0188	2.05E-02	7.09E-02	2.17E-02	2.13E-02	2.34E-02	4.73E-02	1.77E-02	2.41E-02	2.84E-02	6.87E-02
695.5	0.0239	0.0188	2.05E-02	7.10E-02	2.17E-02	2.13E-02	2.34E-02	4.73E-02	1.77E-02	2.41E-02	2.84E-02	6.87E-02
695.7	0.0239	0.0188	2.05E-02	7.10E-02	2.18E-02	2.12E-02	2.34E-02	4.73E-02	1.77E-02	2.41E-02	2.84E-02	6.87E-02
695.9	0.0239	0.0188	2.05E-02	7.11E-02	2.18E-02	2.12E-02	2.34E-02	4.74E-02	1.77E-02	2.42E-02	2.84E-02	6.88E-02
696.2	0.0239	0.0189	2.05E-02	7.11E-02	2.18E-02	2.12E-02	2.35E-02	4.74E-02	1.77E-02	2.42E-02	2.84E-02	6.88E-02
696.4	0.0239	0.0189	2.05E-02	7.12E-02	2.18E-02	2.12E-02	2.35E-02	4.74E-02	1.77E-02	2.42E-02	2.84E-02	6.88E-02
696.7	0.024	0.0188	2.04E-02	7.12E-02	2.19E-02	2.12E-02	2.35E-02	4.74E-02	1.77E-02	2.42E-02	2.84E-02	6.89E-02
696.9	0.024	0.0188	2.04E-02	7.12E-02	2.19E-02	2.12E-02	2.35E-02	4.74E-02	1.77E-02	2.42E-02	2.85E-02	6.89E-02
697.2	0.024	0.0188	2.03E-02	7.12E-02	2.19E-02	2.13E-02	2.35E-02	4.75E-02	1.77E-02	2.42E-02	2.85E-02	6.90E-02
697.4	0.024	0.0188	2.03E-02	7.13E-02	2.20E-02	2.13E-02	2.36E-02	4.75E-02	1.77E-02	2.42E-02	2.85E-02	6.90E-02
697.6	0.024	0.0188	2.02E-02	7.13E-02	2.20E-02	2.13E-02	2.36E-02	4.75E-02	1.77E-02	2.42E-02	2.85E-02	6.91E-02
697.9	0.0239	0.0187	2.01E-02	7.13E-02	2.20E-02	2.13E-02	2.36E-02	4.75E-02	1.77E-02	2.42E-02	2.85E-02	6.91E-02
698.1	0.0239	0.0187	2.00E-02	7.13E-02	2.20E-02	2.13E-02	2.36E-02	4.76E-02	1.77E-02	2.42E-02	2.86E-02	6.92E-02
698.4	0.0239	0.0187	1.98E-02	7.13E-02	2.20E-02	2.13E-02	2.35E-02	4.76E-02	1.77E-02	2.42E-02	2.86E-02	6.92E-02
698.6	0.0239	0.0186	1.97E-02	7.13E-02	2.21E-02	2.14E-02	2.35E-02	4.76E-02	1.77E-02	2.42E-02	2.86E-02	6.92E-02
698.8	0.0239	0.0186	1.96E-02	7.13E-02	2.21E-02	2.14E-02	2.35E-02	4.76E-02	1.77E-02	2.42E-02	2.86E-02	6.93E-02
699.1	0.0238	0.0186	1.95E-02	7.13E-02	2.21E-02	2.14E-02	2.35E-02	4.77E-02	1.76E-02	2.42E-02	2.86E-02	6.93E-02
699.3	0.0238	0.0185	1.94E-02	7.14E-02	2.21E-02	2.14E-02	2.35E-02	4.77E-02	1.76E-02	2.42E-02	2.86E-02	6.93E-02
699.6	0.0238	0.0185	1.93E-02	7.14E-02	2.21E-02	2.14E-02	2.35E-02	4.77E-02	1.76E-02	2.42E-02	2.86E-02	6.93E-02
699.8	0.0238	0.0185	1.92E-02	7.14E-02	2.21E-02	2.14E-02	2.35E-02	4.77E-02	1.76E-02	2.41E-02	2.86E-02	6.93E-02
700	0.0238	0.0184	1.92E-02	7.14E-02	2.21E-02	2.14E-02	2.36E-02	4.78E-02	1.76E-02	2.41E-02	2.86E-02	6.93E-02
700.3	0.0238	0.0184	1.91E-02	7.15E-02	2.22E-02	2.14E-02	2.36E-02	4.78E-02	1.76E-02	2.41E-02	2.86E-02	6.93E-02
700.5	0.0238	0.0184	1.91E-02	7.15E-02	2.22E-02	2.14E-02	2.36E-02	4.78E-02	1.76E-02	2.41E-02	2.86E-02	6.92E-02
700.8	0.0237	0.0184	1.90E-02	7.15E-02	2.22E-02	2.14E-02	2.36E-02	4.78E-02	1.76E-02	2.41E-02	2.86E-02	6.93E-02
701	0.0237	0.0183	1.90E-02	7.15E-02	2.22E-02	2.14E-02	2.36E-02	4.78E-02	1.76E-02	2.41E-02	2.86E-02	6.92E-02
701.3	0.0237	0.0183	1.90E-02	7.15E-02	2.22E-02	2.14E-02	2.36E-02	4.78E-02	1.76E-02	2.41E-02	2.86E-02	6.93E-02
701.5	0.0237	0.0183	1.89E-02	7.15E-02	2.22E-02	2.14E-02	2.36E-02	4.78E-02	1.76E-02	2.41E-02	2.87E-02	6.93E-02
701.7	0.0237	0.0183	1.89E-02	7.15E-02	2.22E-02	2.14E-02	2.36E-02	4.78E-02	1.76E-02	2.42E-02	2.87E-02	6.94E-02
702	0.0237	0.0183	1.88E-02	7.15E-02	2.23E-02	2.14E-02	2.37E-02	4.79E-02	1.76E-02	2.42E-02	2.87E-02	6.94E-02
702.2	0.0237	0.0183	1.88E-02	7.15E-02	2.23E-02	2.14E-02	2.37E-02	4.79E-02	1.76E-02	2.42E-02	2.87E-02	6.95E-02
702.5	0.0237	0.0182	1.87E-02	7.15E-02	2.23E-02	2.14E-02	2.37E-02	4.79E-02	1.76E-02	2.42E-02	2.88E-02	6.95E-02
702.7	0.0237	0.0182	1.87E-02	7.15E-02	2.23E-02	2.14E-02	2.37E-02	4.79E-02	1.76E-02	2.42E-02	2.88E-02	6.96E-02
702.9	0.0236	0.0182	1.87E-02	7.15E-02	2.24E-02	2.14E-02	2.37E-02	4.80E-02	1.76E-02	2.42E-02	2.88E-02	6.96E-02
703.2	0.0236	0.0181	1.87E-02	7.16E-02	2.23E-02	2.14E-02	2.37E-02	4.80E-02	1.76E-02	2.42E-02	2.88E-02	6.97E-02
703.4	0.0236	0.0181	1.86E-02	7.16E-02	2.23E-02	2.14E-02	2.38E-02	4.80E-02	1.75E-02	2.42E-02	2.88E-02	6.96E-02
703.7	0.0236	0.018	1.86E-02	7.16E-02	2.23E-02	2.14E-02	2.38E-02	4.80E-02	1.75E-02	2.42E-02	2.88E-02	6.96E-02
703.9	0.0235	0.018	1.86E-02	7.16E-02	2.22E-02	2.14E-02	2.37E-02	4.81E-02	1.74E-02	2.42E-02	2.88E-02	6.96E-02
704.1	0.0235	0.018	1.86E-02	7.16E-02	2.22E-02	2.14E-02	2.37E-02	4.81E-02	1.74E-02	2.42E-02	2.88E-02	6.96E-02
704.4	0.0235	0.018	1.86E-02	7.16E-02	2.22E-02	2.14E-02	2.37E-02	4.81E-02	1.74E-02	2.42E-02	2.88E-02	6.96E-02
704.6	0.0235	0.0179	1.86E-02	7.16E-02	2.22E-02	2.14E-02	2.37E-02	4.80E-02	1.73E-02	2.42E-02	2.88E-02	6.96E-02
704.9	0.0235	0.0179	1.85E-02	7.16E-02	2.22E-02	2.14E-02	2.38E-02	4.80E-02	1.73E-02	2.42E-02	2.88E-02	6.96E-02
705.1	0.0235	0.0179	1.85E-02	7.16E-02	2.22E-02	2.14E-02	2.38E-02	4.80E-02	1.74E-02	2.42E-02	2.88E-02	6.96E-02
705.3	0.0235	0.0179	1.85E-02	7.16E-02	2.22E-02	2.15E-02	2.38E-02	4.81E-02	1.74E-02	2.42E-02	2.89E-02	6.96E-02
705.6	0.0234	0.0179	1.85E-02	7.16E-02	2.22E-02	2.15E-02	2.39E-02	4.81E-02	1.74E-02	2.43E-02	2.89E-02	6.97E-02
705.8	0.0234	0.0178	1.85E-02	7.16E-02	2.23E-02	2.15E-02	2.39E-02	4.81E-02	1.74E-02	2.43E-02	2.90E-02	6.97E-02
706.1	0.0234	0.0178	1.85E-02	7.17E-02	2.23E-02	2.15E-02	2.40E-02	4.82E-02	1.75E-02	2.43E-02	2.90E-02	6.98E-02
706.3	0.0234	0.0178	1.85E-02	7.17E-02	2.23E-02	2.16E-02	2.40E-02	4.82E-02	1.75E-02	2.43E-02	2.90E-02	6.98E-02
706.6	0.0234	0.0178	1.85E-02	7.18E-02	2.23E-02	2.16E-02	2.40E-02	4.83E-02	1.75E-02	2.43E-02	2.90E-02	6.98E-02
706.8	0.0234	0.0178	1.85E-02	7.18E-02	2.23E-02	2.16E-02	2.40E-02	4.83E-02	1.75E-02	2.43E-02	2.91E-02	6.98E-02
707	0.0234	0.0178	1.85E-02	7.18E-02	2.23E-02	2.16E-02	2.40E-02	4.83E-02	1.74E-02	2.43E-02	2.91E-02	6.99E-02
707.3	0.0234	0.0178	1.85E-02	7.18E-02	2.23E-02	2.16E-02	2.40E-02	4.84E-02	1.74E-02	2.43E-02	2.90E-02	6.98E-02
707.5	0.0234	0.0178	1.86E-02	7.19E-02	2.24E-02	2.16E-02	2.40E-02	4.84E-02	1.74E-02	2.43E-02	2.90E-02	6.99E-02
707.8	0.0233	0.0178	1.86E-02	7.18E-02	2.24E-02	2.16E-02	2.41E-02	4.84E-02	1.73E-02	2.43E-02	2.90E-02	6.99E-02
708	0.0233	0.0177	1.86E-02	7.19E-02	2.24E-02	2.16E-02	2.41E-02	4.84E-02	1.73E-02	2.43E-02	2.90E-02	6.99E-02
708.2	0.0233	0.0177	1.86E-02	7.19E-02	2.24E-02	2.16E-02	2.41E-02	4.84E-02	1.73E-02	2.43E-02	2.90E-02	6.99E-02
708.5	0.0233	0.0177	1.86E-02	7.19E-02	2.24E-02	2.17E-02	2.41E-02	4.84E-02	1.73E-02	2.43E-02	2.90E-02	7.00E-02
708.7	0.0232	0.0177	1.86E-02	7.19E-02	2.24E-02	2.17E-02	2.42E-02	4.85E-02	1.73E-02	2.43E-02	2.90E-02	6.99E-02
709	0.0232	0.0176	1.86E-02	7.19E-02	2.23E-02	2.17E-02	2.42E-02	4.85E-02	1.73E-02	2.43E-02	2.91E-02	7.00E-02
709.2	0.0232	0.0176	1.87E-02	7.19E-02	2.23E-02	2.18E-02	2.42E-02	4.85E-02	1.73E-02	2.43E-02	2.91E-02	7.00E-02
709.4	0.0233	0.0176	1.87E-02	7.19E-02	2.23E-02	2.18E-02	2.43E-02	4.85E-02	1.73E-02	2.43E-02	2.91E-02	7.00E-02
709.7	0.0233	0.0176	1.87E-02	7.18E-02	2.23E-02	2.18E-02	2.43E-02	4.85E-02	1.73E-02	2.43E-02	2.91E-02	7.00E-02
709.9	0.0233	0.0176	1.87E-02	7.19E-02	2.23E-02	2.18E-02	2.43E-02	4.85E-02	1.73E-02	2.43E-02	2.91E-02	7.01E-02
710.2	0.0233	0.0176	1.87E-02	7.19E-02	2.22E-02	2.18E-02	2.44E-02	4.85E-02	1.73E-02	2.43E-02	2.91E-02	7.01E-02
710.4	0.0233	0.0176	1.88E-02	7.19E-02	2.22E-02	2.18E-02	2.44E-02	4.85E-02	1.73E-02	2.43E-02	2.92E-02	7.02E-02
710.7	0.0233	0.0176	1.88E-02	7.19E-02	2.22E-02	2.18E-02	2.44E-02	4.86E-02	1.72E-02	2.43E-02	2.92E-02	7.02E-02
710.9	0.0233	0.0176	1.88E-02	7.19E-02	2.22E-02	2.19E-02	2.45E-02	4.86E-02	1.72E-02	2.44E-02	2.93E-02	7.03E-02
711.1	0.0233	0.0175	1.89E-02	7.19E-02	2.22E-02	2.19E-02	2.45E-02	4.87E-02	1.72E-02	2.44E-02	2.93E-02	7.03E-02
711.4	0.0233	0.0175	1.89E-02	7.20E-02	2.22E-02	2.19E-02	2.45E-02	4.87E-02	1.72E-02	2.44E-02	2.94E-02	7.04E-02
711.6	0.0233	0.0175	1.89E-02	7.19E-02	2.22E-02	2.19E-02	2.46E-02	4.88E-02	1.72E-02	2.44E-02	2.94E-02	7.05E-02
711.9	0.0233	0.0175	1.90E-02	7.20E-02	2.21E-02	2.19E-02	2.46E-02	4.88E-02	1.72E-02	2.45E-02	2.94E-02	7.05E-02
712.1	0.0233	0.0175	1.90E-02	7.20E-02	2.21E-02	2.19E-02	2.46E-02	4.88E-02	1.72E-02	2.45E-02	2.94E-02	7.05E-02
712.3	0.0233	0.0175	1.90E-02	7.20E-02	2.21E-02	2.19E-02	2.47E-02	4.88E-02	1.72E-02	2.45E-02	2.94E-02	7.06E-02
712.6	0.0233	0.0175	1.90E-02	7.20E-02	2.21E-02	2.19E-02	2.47E-02	4.88E-02	1.72E-02	2.45E-02	2.94E-02	7.06E-02
712.8	0.0233	0.0175	1.90E-02	7.21E-02	2.20E-02	2.19E-02	2.47E-02	4.88E-02	1.72E-02	2.45E-02	2.95E-02	7.06E-02
713.1	0.0232	0.0175	1.91E-02	7.21E-02	2.20E-02	2.19E-02	2.47E-02	4.88E-02	1.72E-02	2.45E-02	2.94E-02	7.06E-02
713.3	0.0232	0.0176	1.91E-02	7.21E-02	2.20E-02	2.19E-02	2.47E-02	4.88E-02	1.72E-02	2.44E-02	2.94E-02	7.06E-02
713.5	0.0232	0.0176	1.91E-02	7.21E-02	2.20E-02	2.19E-02	2.47E-02	4.88E-02	1.71E-02	2.44E-02	2.94E-02	7.06E-02
713.8	0.0232	0.0176	1.91E-02	7.22E-02	2.19E-02	2.19E-02	2.47E-02	4.88E-02	1.71E-02	2.44E-02	2.94E-02	7.06E-02
714	0.0232	0.0176	1.91E-02	7.22E-02	2.19E-02	2.19E-02	2.47E-02	4.89E-02	1.71E-02	2.45E-02	2.94E-02	7.06E-02
714.3	0.0232	0.0176	1.91E-02	7.23E-02	2.19E-02	2.20E-02	2.47E-02	4.89E-02	1.71E-02	2.45E-02	2.95E-02	7.06E-02
714.5	0.0232	0.0176	1.91E-02	7.23E-02	2.19E-02	2.20E-02	2.47E-02	4.89E-02	1.71E-02	2.45E-02	2.95E-02	7.06E-02
714.7	0.0232	0.0176	1.90E-02	7.23E-02	2.19E-02	2.20E-02	2.47E-02	4.89E-02	1.70E-02	2.45E-02	2.95E-02	7.06E-02
715	0.0232	0.0176	1.90E-02	7.23E-02	2.18E-02	2.20E-02	2.47E-02	4.90E-02	1.70E-02	2.45E-02	2.95E-02	7.06E-02
715.2	0.0232	0.0176	1.90E-02	7.23E-02	2.18E-02	2.20E-02	2.47E-02	4.90E-02	1.70E-02	2.45E-02	2.95E-02	7.07E-02
715.5	0.0232	0.0176	1.89E-02	7.23E-02	2.18E-02	2.21E-02	2.47E-02	4.90E-02	1.70E-02	2.45E-02	2.96E-02	7.07E-02
715.7	0.0232	0.0176	1.89E-02	7.24E-02	2.18E-02	2.21E-02	2.48E-02	4.90E-02	1.70E-02	2.45E-02	2.96E-02	7.08E-02
716	0.0232	0.0176	1.89E-02	7.24E-02	2.18E-02	2.21E-02	2.48E-02	4.91E-02	1.70E-02	2.45E-02	2.96E-02	7.08E-02
716.2	0.0232	0.0176	1.89E-02	7.24E-02	2.18E-02	2.21E-02	2.48E-02	4.91E-02	1.69E-02	2.46E-02	2.96E-02	7.09E-02
716.4	0.0232	0.0176	1.89E-02	7.24E-02	2.17E-02	2.21E-02	2.48E-02	4.91E-02	1.69E-02	2.46E-02	2.96E-02	7.09E-02
716.7	0.0232	0.0177	1.89E-02	7.25E-02	2.17E-02	2.21E-02	2.48E-02	4.91E-02	1.69E-02	2.46E-02	2.97E-02	7.09E-02
716.9	0.0232	0.0177	1.89E-02	7.25E-02	2.17E-02	2.21E-02	2.48E-02	4.91E-02	1.69E-02	2.46E-02	2.97E-02	7.09E-02
717.2	0.0232	0.0177	1.89E-02	7.25E-02	2.17E-02	2.22E-02	2.48E-02	4.91E-02	1.69E-02	2.46E-02	2.97E-02	7.09E-02
717.4	0.0232	0.0177	1.89E-02	7.25E-02	2.17E-02	2.22E-02	2.48E-02	4.91E-02	1.69E-02	2.46E-02	2.97E-02	7.09E-02
717.6	0.0232	0.0177	1.89E-02	7.25E-02	2.17E-02	2.22E-02	2.49E-02	4.92E-02	1.68E-02	2.46E-02	2.97E-02	7.09E-02
717.9	0.0232	0.0177	1.89E-02	7.25E-02	2.17E-02	2.23E-02	2.49E-02	4.92E-02	1.68E-02	2.46E-02	2.98E-02	7.09E-02
718.1	0.0232	0.0177	1.89E-02	7.25E-02	2.17E-02	2.23E-02	2.49E-02	4.92E-02	1.68E-02	2.46E-02	2.98E-02	7.10E-02
718.4	0.0231	0.0177	1.89E-02	7.25E-02	2.17E-02	2.23E-02	2.49E-02	4.92E-02	1.68E-02	2.46E-02	2.98E-02	7.10E-02
718.6	0.0231	0.0177	1.89E-02	7.25E-02	2.17E-02	2.23E-02	2.49E-02	4.93E-02	1.68E-02	2.47E-02	2.98E-02	7.10E-02
718.8	0.0231	0.0177	1.89E-02	7.25E-02	2.17E-02	2.24E-02	2.50E-02	4.93E-02	1.68E-02	2.47E-02	2.98E-02	7.10E-02
719.1	0.0231	0.0177	1.89E-02	7.25E-02	2.17E-02	2.24E-02	2.50E-02	4.93E-02	1.68E-02	2.47E-02	2.99E-02	7.11E-02
719.3	0.0231	0.0177	1.89E-02	7.25E-02	2.17E-02	2.24E-02	2.50E-02	4.94E-02	1.68E-02	2.47E-02	2.99E-02	7.11E-02
719.6	0.0231	0.0178	1.89E-02	7.26E-02	2.16E-02	2.24E-02	2.51E-02	4.94E-02	1.67E-02	2.47E-02	2.99E-02	7.12E-02
719.8	0.0232	0.0178	1.90E-02	7.26E-02	2.16E-02	2.25E-02	2.51E-02	4.94E-02	1.67E-02	2.47E-02	2.99E-02	7.12E-02
720.1	0.0232	0.0178	1.90E-02	7.27E-02	2.16E-02	2.25E-02	2.52E-02	4.94E-02	1.67E-02	2.47E-02	3.00E-02	7.12E-02
720.3	0.0232	0.0178	1.90E-02	7.27E-02	2.16E-02	2.25E-02	2.52E-02	4.95E-02	1.66E-02	2.47E-02	3.00E-02	7.12E-02
720.5	0.0232	0.0179	1.90E-02	7.28E-02	2.15E-02	2.25E-02	2.52E-02	4.95E-02	1.66E-02	2.47E-02	3.00E-02	7.13E-02
720.8	0.0232	0.0179	1.90E-02	7.28E-02	2.15E-02	2.25E-02	2.52E-02	4.95E-02	1.66E-02	2.47E-02	3.00E-02	7.13E-02
721	0.0232	0.0179	1.90E-02	7.29E-02	2.15E-02	2.25E-02	2.53E-02	4.95E-02	1.66E-02	2.47E-02	3.00E-02	7.13E-02
721.3	0.0232	0.0179	1.90E-02	7.29E-02	2.15E-02	2.25E-02	2.53E-02	4.96E-02	1.66E-02	2.47E-02	3.00E-02	7.13E-02
721.5	0.0232	0.0179	1.90E-02	7.29E-02	2.15E-02	2.25E-02	2.53E-02	4.96E-02	1.66E-02	2.48E-02	3.01E-02	7.14E-02
721.7	0.0232	0.0179	1.90E-02	7.29E-02	2.14E-02	2.26E-02	2.54E-02	4.96E-02	1.66E-02	2.48E-02	3.01E-02	7.14E-02
722	0.0232	0.0179	1.90E-02	7.29E-02	2.14E-02	2.26E-02	2.54E-02	4.96E-02	1.66E-02	2.48E-02	3.01E-02	7.15E-02
722.2	0.0233	0.0179	1.90E-02	7.29E-02	2.14E-02	2.26E-02	2.55E-02	4.97E-02	1.66E-02	2.49E-02	3.02E-02	7.15E-02
722.5	0.0233	0.0178	1.90E-02	7.30E-02	2.14E-02	2.27E-02	2.55E-02	4.97E-02	1.66E-02	2.49E-02	3.02E-02	7.15E-02
722.7	0.0233	0.0178	1.91E-02	7.29E-02	2.14E-02	2.27E-02	2.55E-02	4.97E-02	1.66E-02	2.49E-02	3.02E-02	7.15E-02
722.9	0.0233	0.0178	1.91E-02	7.30E-02	2.13E-02	2.27E-02	2.56E-02	4.98E-02	1.66E-02	2.49E-02	3.03E-02	7.16E-02
723.2	0.0233	0.0178	1.91E-02	7.29E-02	2.13E-02	2.28E-02	2.56E-02	4.98E-02	1.66E-02	2.50E-02	3.03E-02	7.16E-02
723.4	0.0233	0.0179	1.91E-02	7.30E-02	2.13E-02	2.28E-02	2.56E-02	4.98E-02	1.66E-02	2.50E-02	3.04E-02	7.17E-02
723.7	0.0233	0.0179	1.91E-02	7.30E-02	2.13E-02	2.28E-02	2.57E-02	4.99E-02	1.65E-02	2.50E-02	3.04E-02	7.17E-02
723.9	0.0233	0.0179	1.91E-02	7.30E-02	2.13E-02	2.29E-02	2.57E-02	4.99E-02	1.65E-02	2.50E-02	3.04E-02	7.18E-02
724.2	0.0233	0.0179	1.92E-02	7.30E-02	2.12E-02	2.29E-02	2.57E-02	4.99E-02	1.65E-02	2.50E-02	3.05E-02	7.18E-02
724.4	0.0233	0.0179	1.92E-02	7.31E-02	2.12E-02	2.29E-02	2.57E-02	4.99E-02	1.65E-02	2.50E-02	3.05E-02	7.19E-02
724.6	0.0233	0.0179	1.92E-02	7.30E-02	2.12E-02	2.29E-02	2.57E-02	4.99E-02	1.65E-02	2.50E-02	3.05E-02	7.19E-02
724.9	0.0233	0.0179	1.92E-02	7.31E-02	2.11E-02	2.29E-02	2.57E-02	4.99E-02	1.64E-02	2.50E-02	3.05E-02	7.20E-02
725.1	0.0233	0.018	1.92E-02	7.31E-02	2.11E-02	2.29E-02	2.58E-02	5.00E-02	1.64E-02	2.50E-02	3.06E-02	7.20E-02
725.4	0.0233	0.018	1.92E-02	7.32E-02	2.11E-02	2.30E-02	2.58E-02	5.00E-02	1.63E-02	2.50E-02	3.06E-02	7.20E-02
725.6	0.0233	0.018	1.92E-02	7.32E-02	2.10E-02	2.30E-02	2.58E-02	5.00E-02	1.63E-02	2.50E-02	3.06E-02	7.20E-02
725.8	0.0234	0.0181	1.92E-02	7.32E-02	2.10E-02	2.30E-02	2.58E-02	5.00E-02	1.63E-02	2.51E-02	3.06E-02	7.20E-02
726.1	0.0234	0.0181	1.93E-02	7.32E-02	2.10E-02	2.30E-02	2.58E-02	5.01E-02	1.62E-02	2.51E-02	3.06E-02	7.20E-02
726.3	0.0234	0.0181	1.93E-02	7.33E-02	2.09E-02	2.31E-02	2.59E-02	5.01E-02	1.62E-02	2.51E-02	3.06E-02	7.20E-02
726.6	0.0234	0.0181	1.93E-02	7.33E-02	2.09E-02	2.31E-02	2.59E-02	5.02E-02	1.62E-02	2.51E-02	3.06E-02	7.20E-02
726.8	0.0234	0.0181	1.93E-02	7.33E-02	2.09E-02	2.31E-02	2.60E-02	5.02E-02	1.62E-02	2.52E-02	3.06E-02	7.21E-02
727	0.0234	0.0182	1.94E-02	7.33E-02	2.09E-02	2.31E-02	2.60E-02	5.02E-02	1.62E-02	2.52E-02	3.07E-02	7.21E-02
727.3	0.0234	0.0182	1.94E-02	7.34E-02	2.09E-02	2.32E-02	2.60E-02	5.02E-02	1.62E-02	2.52E-02	3.07E-02	7.21E-02
727.5	0.0234	0.0182	1.94E-02	7.34E-02	2.08E-02	2.32E-02	2.61E-02	5.03E-02	1.62E-02	2.52E-02	3.07E-02	7.21E-02
727.8	0.0234	0.0182	1.94E-02	7.34E-02	2.08E-02	2.32E-02	2.61E-02	5.03E-02	1.61E-02	2.52E-02	3.08E-02	7.22E-02
728	0.0234	0.0182	1.95E-02	7.34E-02	2.08E-02	2.32E-02	2.61E-02	5.03E-02	1.61E-02	2.53E-02	3.08E-02	7.22E-02
728.2	0.0234	0.0182	1.95E-02	7.35E-02	2.07E-02	2.32E-02	2.61E-02	5.03E-02	1.61E-02	2.53E-02	3.08E-02	7.22E-02
728.5	0.0234	0.0183	1.95E-02	7.35E-02	2.07E-02	2.32E-02	2.62E-02	5.03E-02	1.61E-02	2.53E-02	3.09E-02	7.22E-02
728.7	0.0234	0.0183	1.95E-02	7.36E-02	2.07E-02	2.33E-02	2.62E-02	5.03E-02	1.61E-02	2.53E-02	3.09E-02	7.23E-02
729	0.0234	0.0183	1.96E-02	7.36E-02	2.07E-02	2.33E-02	2.62E-02	5.03E-02	1.60E-02	2.53E-02	3.09E-02	7.23E-02
729.2	0.0235	0.0183	1.96E-02	7.37E-02	2.07E-02	2.33E-02	2.62E-02	5.04E-02	1.60E-02	2.53E-02	3.10E-02	7.23E-02
729.5	0.0235	0.0183	1.96E-02	7.37E-02	2.07E-02	2.34E-02	2.63E-02	5.04E-02	1.60E-02	2.54E-02	3.10E-02	7.23E-02
729.7	0.0235	0.0183	1.97E-02	7.38E-02	2.07E-02	2.34E-02	2.63E-02	5.04E-02	1.59E-02	2.54E-02	3.10E-02	7.24E-02
729.9	0.0235	0.0183	1.97E-02	7.38E-02	2.06E-02	2.34E-02	2.63E-02	5.04E-02	1.59E-02	2.54E-02	3.10E-02	7.24E-02
730.2	0.0234	0.0183	1.97E-02	7.39E-02	2.06E-02	2.34E-02	2.63E-02	5.04E-02	1.59E-02	2.54E-02	3.10E-02	7.24E-02
730.4	0.0235	0.0183	1.97E-02	7.39E-02	2.06E-02	2.35E-02	2.64E-02	5.04E-02	1.58E-02	2.54E-02	3.10E-02	7.24E-02
730.7	0.0235	0.0183	1.97E-02	7.39E-02	2.06E-02	2.35E-02	2.64E-02	5.05E-02	1.58E-02	2.54E-02	3.10E-02	7.25E-02
730.9	0.0235	0.0183	1.97E-02	7.39E-02	2.06E-02	2.35E-02	2.64E-02	5.05E-02	1.58E-02	2.54E-02	3.11E-02	7.25E-02
731.1	0.0235	0.0183	1.97E-02	7.40E-02	2.06E-02	2.35E-02	2.64E-02	5.05E-02	1.57E-02	2.54E-02	3.11E-02	7.25E-02
731.4	0.0235	0.0183	1.97E-02	7.40E-02	2.05E-02	2.35E-02	2.65E-02	5.05E-02	1.57E-02	2.54E-02	3.11E-02	7.25E-02
731.6	0.0235	0.0183	1.98E-02	7.40E-02	2.05E-02	2.35E-02	2.65E-02	5.06E-02	1.57E-02	2.55E-02	3.12E-02	7.26E-02
731.9	0.0236	0.0183	1.98E-02	7.40E-02	2.05E-02	2.35E-02	2.66E-02	5.06E-02	1.57E-02	2.55E-02	3.12E-02	7.26E-02
732.1	0.0236	0.0183	1.98E-02	7.40E-02	2.05E-02	2.36E-02	2.66E-02	5.06E-02	1.57E-02	2.55E-02	3.12E-02	7.26E-02
732.3	0.0236	0.0183	1.98E-02	7.40E-02	2.05E-02	2.36E-02	2.67E-02	5.06E-02	1.56E-02	2.55E-02	3.13E-02	7.26E-02
732.6	0.0236	0.0184	1.98E-02	7.40E-02	2.04E-02	2.36E-02	2.67E-02	5.06E-02	1.56E-02	2.55E-02	3.13E-02	7.27E-02
732.8	0.0236	0.0184	1.98E-02	7.40E-02	2.04E-02	2.36E-02	2.68E-02	5.06E-02	1.56E-02	2.55E-02	3.13E-02	7.27E-02
733.1	0.0236	0.0184	1.98E-02	7.40E-02	2.04E-02	2.36E-02	2.68E-02	5.06E-02	1.56E-02	2.55E-02	3.14E-02	7.27E-02
733.3	0.0237	0.0184	1.98E-02	7.40E-02	2.04E-02	2.36E-02	2.68E-02	5.07E-02	1.56E-02	2.55E-02	3.15E-02	7.27E-02
733.6	0.0237	0.0185	1.99E-02	7.41E-02	2.04E-02	2.37E-02	2.69E-02	5.07E-02	1.56E-02	2.56E-02	3.15E-02	7.28E-02
733.8	0.0237	0.0185	1.99E-02	7.41E-02	2.04E-02	2.37E-02	2.69E-02	5.07E-02	1.56E-02	2.56E-02	3.16E-02	7.28E-02
734	0.0238	0.0185	1.99E-02	7.42E-02	2.04E-02	2.37E-02	2.70E-02	5.07E-02	1.56E-02	2.56E-02	3.17E-02	7.28E-02
734.3	0.0238	0.0185	1.99E-02	7.42E-02	2.04E-02	2.38E-02	2.70E-02	5.08E-02	1.56E-02	2.56E-02	3.17E-02	7.29E-02
734.5	0.0238	0.0186	2.00E-02	7.43E-02	2.04E-02	2.38E-02	2.71E-02	5.08E-02	1.56E-02	2.57E-02	3.18E-02	7.29E-02
734.8	0.0238	0.0186	2.00E-02	7.43E-02	2.03E-02	2.38E-02	2.71E-02	5.08E-02	1.56E-02	2.57E-02	3.18E-02	7.29E-02
735	0.0238	0.0186	2.00E-02	7.43E-02	2.03E-02	2.38E-02	2.72E-02	5.09E-02	1.56E-02	2.57E-02	3.19E-02	7.30E-02
735.2	0.0239	0.0186	2.01E-02	7.43E-02	2.03E-02	2.39E-02	2.72E-02	5.09E-02	1.56E-02	2.57E-02	3.19E-02	7.29E-02
735.5	0.0239	0.0186	2.01E-02	7.44E-02	2.03E-02	2.39E-02	2.73E-02	5.09E-02	1.55E-02	2.57E-02	3.19E-02	7.30E-02
735.7	0.0239	0.0186	2.01E-02	7.44E-02	2.02E-02	2.39E-02	2.73E-02	5.09E-02	1.55E-02	2.57E-02	3.19E-02	7.30E-02
736	0.0239	0.0186	2.01E-02	7.44E-02	2.02E-02	2.40E-02	2.73E-02	5.09E-02	1.54E-02	2.57E-02	3.19E-02	7.30E-02
736.2	0.024	0.0186	2.02E-02	7.44E-02	2.02E-02	2.40E-02	2.74E-02	5.09E-02	1.54E-02	2.57E-02	3.19E-02	7.30E-02
736.4	0.024	0.0187	2.02E-02	7.45E-02	2.02E-02	2.41E-02	2.74E-02	5.09E-02	1.54E-02	2.58E-02	3.20E-02	7.30E-02
736.7	0.0241	0.0187	2.03E-02	7.45E-02	2.02E-02	2.41E-02	2.74E-02	5.09E-02	1.54E-02	2.58E-02	3.20E-02	7.30E-02
736.9	0.0241	0.0187	2.03E-02	7.45E-02	2.03E-02	2.41E-02	2.75E-02	5.09E-02	1.54E-02	2.58E-02	3.20E-02	7.31E-02
737.2	0.0241	0.0187	2.03E-02	7.46E-02	2.03E-02	2.42E-02	2.75E-02	5.10E-02	1.54E-02	2.58E-02	3.21E-02	7.31E-02
737.4	0.0241	0.0187	2.03E-02	7.46E-02	2.03E-02	2.42E-02	2.76E-02	5.10E-02	1.55E-02	2.59E-02	3.22E-02	7.32E-02
737.7	0.0242	0.0187	2.03E-02	7.46E-02	2.03E-02	2.43E-02	2.76E-02	5.11E-02	1.55E-02	2.59E-02	3.23E-02	7.32E-02
737.9	0.0242	0.0188	2.04E-02	7.46E-02	2.03E-02	2.43E-02	2.77E-02	5.11E-02	1.55E-02	2.60E-02	3.23E-02	7.32E-02
738.1	0.0242	0.0188	2.04E-02	7.46E-02	2.03E-02	2.43E-02	2.77E-02	5.12E-02	1.55E-02	2.60E-02	3.24E-02	7.32E-02
738.4	0.0242	0.0188	2.04E-02	7.47E-02	2.03E-02	2.43E-02	2.78E-02	5.12E-02	1.54E-02	2.60E-02	3.25E-02	7.33E-02
738.6	0.0243	0.0189	2.04E-02	7.47E-02	2.03E-02	2.44E-02	2.78E-02	5.12E-02	1.54E-02	2.61E-02	3.25E-02	7.33E-02
738.9	0.0243	0.0189	2.05E-02	7.47E-02	2.03E-02	2.44E-02	2.79E-02	5.12E-02	1.54E-02	2.61E-02	3.26E-02	7.33E-02
739.1	0.0243	0.019	2.05E-02	7.47E-02	2.03E-02	2.44E-02	2.79E-02	5.13E-02	1.53E-02	2.61E-02	3.26E-02	7.33E-02
739.3	0.0243	0.019	2.05E-02	7.48E-02	2.03E-02	2.44E-02	2.80E-02	5.12E-02	1.53E-02	2.61E-02	3.27E-02	7.33E-02
739.6	0.0244	0.019	2.06E-02	7.48E-02	2.03E-02	2.44E-02	2.80E-02	5.12E-02	1.53E-02	2.61E-02	3.27E-02	7.33E-02
739.8	0.0244	0.019	2.06E-02	7.49E-02	2.03E-02	2.44E-02	2.81E-02	5.12E-02	1.52E-02	2.61E-02	3.27E-02	7.33E-02
740.1	0.0245	0.0191	2.06E-02	7.49E-02	2.02E-02	2.44E-02	2.81E-02	5.12E-02	1.52E-02	2.61E-02	3.28E-02	7.33E-02
740.3	0.0245	0.0191	2.07E-02	7.50E-02	2.02E-02	2.44E-02	2.82E-02	5.12E-02	1.52E-02	2.61E-02	3.28E-02	7.34E-02
740.5	0.0246	0.0191	2.07E-02	7.50E-02	2.02E-02	2.44E-02	2.82E-02	5.13E-02	1.52E-02	2.61E-02	3.29E-02	7.33E-02
740.8	0.0246	0.0191	2.07E-02	7.51E-02	2.02E-02	2.45E-02	2.83E-02	5.13E-02	1.52E-02	2.61E-02	3.29E-02	7.34E-02
741	0.0247	0.0191	2.07E-02	7.51E-02	2.02E-02	2.45E-02	2.83E-02	5.13E-02	1.52E-02	2.61E-02	3.30E-02	7.34E-02
741.3	0.0247	0.0192	2.08E-02	7.52E-02	2.02E-02	2.45E-02	2.84E-02	5.13E-02	1.52E-02	2.62E-02	3.30E-02	7.35E-02
741.5	0.0248	0.0192	2.08E-02	7.52E-02	2.02E-02	2.46E-02	2.84E-02	5.13E-02	1.51E-02	2.62E-02	3.31E-02	7.35E-02
741.7	0.0248	0.0192	2.08E-02	7.53E-02	2.02E-02	2.46E-02	2.84E-02	5.14E-02	1.51E-02	2.62E-02	3.31E-02	7.35E-02
742	0.0248	0.0193	2.09E-02	7.53E-02	2.02E-02	2.47E-02	2.85E-02	5.14E-02	1.51E-02	2.62E-02	3.32E-02	7.35E-02
742.2	0.0248	0.0193	2.09E-02	7.53E-02	2.02E-02	2.47E-02	2.85E-02	5.14E-02	1.51E-02	2.63E-02	3.32E-02	7.36E-02
742.5	0.0249	0.0193	2.09E-02	7.54E-02	2.02E-02	2.48E-02	2.86E-02	5.15E-02	1.51E-02	2.63E-02	3.33E-02	7.36E-02
742.7	0.0249	0.0193	2.09E-02	7.54E-02	2.03E-02	2.48E-02	2.86E-02	5.15E-02	1.51E-02	2.63E-02	3.33E-02	7.37E-02
743	0.0249	0.0193	2.10E-02	7.54E-02	2.03E-02	2.48E-02	2.87E-02	5.15E-02	1.51E-02	2.63E-02	3.34E-02	7.37E-02
743.2	0.0249	0.0194	2.10E-02	7.55E-02	2.03E-02	2.49E-02	2.88E-02	5.16E-02	1.51E-02	2.63E-02	3.34E-02	7.38E-02
743.4	0.0249	0.0194	2.10E-02	7.54E-02	2.03E-02	2.49E-02	2.88E-02	5.16E-02	1.51E-02	2.64E-02	3.35E-02	7.38E-02
743.7	0.025	0.0194	2.11E-02	7.55E-02	2.04E-02	2.49E-02	2.89E-02	5.16E-02	1.51E-02	2.64E-02	3.35E-02	7.38E-02
743.9	0.025	0.0194	2.11E-02	7.55E-02	2.04E-02	2.50E-02	2.90E-02	5.17E-02	1.51E-02	2.64E-02	3.36E-02	7.38E-02
744.2	0.0251	0.0194	2.12E-02	7.55E-02	2.04E-02	2.50E-02	2.90E-02	5.17E-02	1.51E-02	2.64E-02	3.36E-02	7.39E-02
744.4	0.0251	0.0195	2.12E-02	7.56E-02	2.04E-02	2.50E-02	2.91E-02	5.17E-02	1.51E-02	2.64E-02	3.36E-02	7.38E-02
744.6	0.0252	0.0195	2.12E-02	7.56E-02	2.04E-02	2.51E-02	2.91E-02	5.18E-02	1.51E-02	2.64E-02	3.36E-02	7.39E-02
744.9	0.0252	0.0195	2.13E-02	7.56E-02	2.05E-02	2.51E-02	2.92E-02	5.18E-02	1.51E-02	2.64E-02	3.37E-02	7.39E-02
745.1	0.0252	0.0195	2.13E-02	7.57E-02	2.05E-02	2.51E-02	2.92E-02	5.18E-02	1.51E-02	2.64E-02	3.37E-02	7.39E-02
745.4	0.0253	0.0196	2.13E-02	7.57E-02	2.05E-02	2.52E-02	2.92E-02	5.19E-02	1.51E-02	2.65E-02	3.38E-02	7.39E-02
745.6	0.0253	0.0196	2.13E-02	7.58E-02	2.05E-02	2.52E-02	2.93E-02	5.19E-02	1.51E-02	2.65E-02	3.38E-02	7.40E-02
745.8	0.0253	0.0196	2.14E-02	7.58E-02	2.05E-02	2.52E-02	2.93E-02	5.19E-02	1.51E-02	2.65E-02	3.38E-02	7.40E-02
746.1	0.0253	0.0196	2.14E-02	7.59E-02	2.06E-02	2.52E-02	2.93E-02	5.19E-02	1.51E-02	2.65E-02	3.39E-02	7.41E-02
746.3	0.0253	0.0197	2.14E-02	7.59E-02	2.06E-02	2.53E-02	2.93E-02	5.19E-02	1.51E-02	2.65E-02	3.39E-02	7.41E-02
746.6	0.0253	0.0197	2.14E-02	7.59E-02	2.06E-02	2.53E-02	2.94E-02	5.19E-02	1.51E-02	2.65E-02	3.39E-02	7.41E-02
746.8	0.0254	0.0197	2.15E-02	7.59E-02	2.06E-02	2.53E-02	2.94E-02	5.19E-02	1.50E-02	2.65E-02	3.39E-02	7.41E-02
747.1	0.0254	0.0198	2.15E-02	7.60E-02	2.07E-02	2.53E-02	2.94E-02	5.20E-02	1.50E-02	2.66E-02	3.40E-02	7.42E-02
747.3	0.0254	0.0198	2.15E-02	7.60E-02	2.07E-02	2.54E-02	2.95E-02	5.20E-02	1.50E-02	2.66E-02	3.40E-02	7.42E-02
747.5	0.0254	0.0198	2.16E-02	7.61E-02	2.07E-02	2.54E-02	2.95E-02	5.20E-02	1.50E-02	2.66E-02	3.40E-02	7.42E-02
747.8	0.0254	0.0199	2.16E-02	7.61E-02	2.07E-02	2.54E-02	2.95E-02	5.20E-02	1.50E-02	2.66E-02	3.40E-02	7.42E-02
748	0.0255	0.0199	2.17E-02	7.62E-02	2.08E-02	2.54E-02	2.96E-02	5.21E-02	1.50E-02	2.66E-02	3.40E-02	7.42E-02
748.3	0.0255	0.02	2.17E-02	7.62E-02	2.08E-02	2.55E-02	2.96E-02	5.21E-02	1.50E-02	2.67E-02	3.41E-02	7.42E-02
748.5	0.0255	0.02	2.18E-02	7.63E-02	2.08E-02	2.55E-02	2.96E-02	5.21E-02	1.50E-02	2.67E-02	3.41E-02	7.43E-02
748.7	0.0256	0.02	2.18E-02	7.63E-02	2.08E-02	2.55E-02	2.96E-02	5.21E-02	1.50E-02	2.67E-02	3.41E-02	7.42E-02
749	0.0256	0.02	2.18E-02	7.63E-02	2.08E-02	2.56E-02	2.96E-02	5.22E-02	1.49E-02	2.67E-02	3.41E-02	7.43E-02
749.2	0.0256	0.02	2.19E-02	7.63E-02	2.08E-02	2.56E-02	2.96E-02	5.22E-02	1.49E-02	2.67E-02	3.41E-02	7.43E-02
749.5	0.0256	0.02	2.19E-02	7.64E-02	2.09E-02	2.56E-02	2.97E-02	5.22E-02	1.49E-02	2.67E-02	3.42E-02	7.43E-02
749.7	0.0256	0.02	2.19E-02	7.64E-02	2.09E-02	2.56E-02	2.97E-02	5.23E-02	1.49E-02	2.67E-02	3.42E-02	7.43E-02
749.9	0.0256	0.02	2.19E-02	7.64E-02	2.09E-02	2.57E-02	2.97E-02	5.23E-02	1.49E-02	2.67E-02	3.42E-02	7.43E-02
750.2	0.0256	0.02	2.20E-02	7.64E-02	2.09E-02	2.57E-02	2.97E-02	5.23E-02	1.49E-02	2.68E-02	3.42E-02	7.43E-02
750.4	0.0256	0.02	2.20E-02	7.65E-02	2.10E-02	2.57E-02	2.98E-02	5.23E-02	1.49E-02	2.68E-02	3.42E-02	7.44E-02
750.7	0.0256	0.02	2.20E-02	7.64E-02	2.10E-02	2.57E-02	2.98E-02	5.24E-02	1.49E-02	2.68E-02	3.43E-02	7.44E-02
750.9	0.0256	0.0201	2.20E-02	7.65E-02	2.10E-02	2.58E-02	2.98E-02	5.24E-02	1.49E-02	2.68E-02	3.43E-02	7.44E-02
751.2	0.0256	0.0201	2.20E-02	7.65E-02	2.11E-02	2.58E-02	2.99E-02	5.24E-02	1.49E-02	2.69E-02	3.43E-02	7.45E-02
751.4	0.0257	0.0201	2.21E-02	7.65E-02	2.11E-02	2.58E-02	2.99E-02	5.24E-02	1.49E-02	2.69E-02	3.43E-02	7.45E-02
751.6	0.0257	0.0201	2.21E-02	7.65E-02	2.12E-02	2.58E-02	2.99E-02	5.24E-02	1.49E-02	2.69E-02	3.43E-02	7.45E-02
751.9	0.0257	0.0201	2.21E-02	7.65E-02	2.12E-02	2.58E-02	2.99E-02	5.24E-02	1.48E-02	2.69E-02	3.43E-02	7.46E-02
752.1	0.0257	0.0201	2.22E-02	7.65E-02	2.13E-02	2.58E-02	3.00E-02	5.24E-02	1.48E-02	2.69E-02	3.43E-02	7.46E-02
752.4	0.0257	0.0202	2.22E-02	7.66E-02	2.13E-02	2.59E-02	3.00E-02	5.24E-02	1.48E-02	2.69E-02	3.43E-02	7.46E-02
752.6	0.0257	0.0202	2.22E-02	7.66E-02	2.13E-02	2.59E-02	3.00E-02	5.24E-02	1.48E-02	2.69E-02	3.43E-02	7.46E-02
752.8	0.0258	0.0202	2.23E-02	7.66E-02	2.13E-02	2.59E-02	3.00E-02	5.25E-02	1.47E-02	2.69E-02	3.42E-02	7.47E-02
753.1	0.0258	0.0202	2.23E-02	7.66E-02	2.14E-02	2.59E-02	3.00E-02	5.25E-02	1.47E-02	2.69E-02	3.42E-02	7.47E-02
753.3	0.0258	0.0202	2.24E-02	7.67E-02	2.14E-02	2.60E-02	3.01E-02	5.25E-02	1.47E-02	2.69E-02	3.42E-02	7.48E-02
753.6	0.0257	0.0202	2.24E-02	7.67E-02	2.14E-02	2.60E-02	3.01E-02	5.25E-02	1.47E-02	2.69E-02	3.42E-02	7.48E-02
753.8	0.0257	0.0202	2.24E-02	7.68E-02	2.15E-02	2.60E-02	3.01E-02	5.26E-02	1.47E-02	2.70E-02	3.42E-02	7.48E-02
754	0.0257	0.0202	2.25E-02	7.68E-02	2.15E-02	2.60E-02	3.01E-02	5.26E-02	1.47E-02	2.70E-02	3.43E-02	7.49E-02
754.3	0.0257	0.0202	2.25E-02	7.69E-02	2.15E-02	2.61E-02	3.01E-02	5.26E-02	1.47E-02	2.70E-02	3.43E-02	7.49E-02
754.5	0.0257	0.0202	2.25E-02	7.68E-02	2.16E-02	2.61E-02	3.02E-02	5.27E-02	1.47E-02	2.70E-02	3.43E-02	7.49E-02
754.8	0.0256	0.0202	2.26E-02	7.69E-02	2.16E-02	2.61E-02	3.02E-02	5.27E-02	1.47E-02	2.70E-02	3.43E-02	7.50E-02
755	0.0256	0.0202	2.26E-02	7.69E-02	2.16E-02	2.61E-02	3.02E-02	5.27E-02	1.47E-02	2.71E-02	3.43E-02	7.50E-02
755.2	0.0256	0.0202	2.26E-02	7.69E-02	2.17E-02	2.61E-02	3.02E-02	5.27E-02	1.47E-02	2.71E-02	3.43E-02	7.50E-02
755.5	0.0256	0.0202	2.26E-02	7.69E-02	2.17E-02	2.61E-02	3.02E-02	5.27E-02	1.47E-02	2.71E-02	3.43E-02	7.50E-02
755.7	0.0256	0.0202	2.26E-02	7.69E-02	2.17E-02	2.62E-02	3.02E-02	5.28E-02	1.47E-02	2.72E-02	3.43E-02	7.51E-02
756	0.0256	0.0202	2.27E-02	7.69E-02	2.18E-02	2.62E-02	3.03E-02	5.28E-02	1.47E-02	2.72E-02	3.43E-02	7.51E-02
756.2	0.0256	0.0203	2.27E-02	7.69E-02	2.18E-02	2.62E-02	3.03E-02	5.28E-02	1.47E-02	2.72E-02	3.43E-02	7.51E-02
756.5	0.0256	0.0203	2.27E-02	7.69E-02	2.18E-02	2.63E-02	3.03E-02	5.29E-02	1.47E-02	2.72E-02	3.43E-02	7.51E-02
756.7	0.0256	0.0203	2.27E-02	7.70E-02	2.18E-02	2.63E-02	3.04E-02	5.29E-02	1.47E-02	2.72E-02	3.43E-02	7.52E-02
756.9	0.0256	0.0203	2.28E-02	7.70E-02	2.18E-02	2.63E-02	3.04E-02	5.29E-02	1.46E-02	2.72E-02	3.43E-02	7.52E-02
757.2	0.0257	0.0203	2.28E-02	7.70E-02	2.18E-02	2.63E-02	3.04E-02	5.29E-02	1.46E-02	2.71E-02	3.43E-02	7.52E-02
757.4	0.0257	0.0203	2.29E-02	7.71E-02	2.19E-02	2.64E-02	3.04E-02	5.30E-02	1.46E-02	2.71E-02	3.43E-02	7.52E-02
757.7	0.0257	0.0203	2.29E-02	7.72E-02	2.19E-02	2.64E-02	3.04E-02	5.30E-02	1.46E-02	2.71E-02	3.43E-02	7.53E-02
757.9	0.0257	0.0203	2.30E-02	7.72E-02	2.19E-02	2.64E-02	3.04E-02	5.30E-02	1.46E-02	2.71E-02	3.43E-02	7.53E-02
758.1	0.0257	0.0203	2.30E-02	7.74E-02	2.19E-02	2.65E-02	3.05E-02	5.30E-02	1.46E-02	2.70E-02	3.43E-02	7.53E-02
758.4	0.0257	0.0203	2.31E-02	7.74E-02	2.19E-02	2.65E-02	3.05E-02	5.31E-02	1.46E-02	2.70E-02	3.43E-02	7.53E-02
758.6	0.0257	0.0203	2.31E-02	7.75E-02	2.19E-02	2.65E-02	3.05E-02	5.31E-02	1.46E-02	2.70E-02	3.43E-02	7.54E-02
758.9	0.0256	0.0204	2.32E-02	7.76E-02	2.19E-02	2.65E-02	3.05E-02	5.31E-02	1.46E-02	2.71E-02	3.42E-02	7.53E-02
759.1	0.0256	0.0204	2.32E-02	7.76E-02	2.19E-02	2.66E-02	3.05E-02	5.31E-02	1.46E-02	2.71E-02	3.42E-02	7.54E-02
759.3	0.0256	0.0204	2.32E-02	7.76E-02	2.19E-02	2.66E-02	3.06E-02	5.31E-02	1.46E-02	2.71E-02	3.42E-02	7.53E-02
759.6	0.0256	0.0204	2.33E-02	7.76E-02	2.19E-02	2.66E-02	3.06E-02	5.31E-02	1.46E-02	2.72E-02	3.42E-02	7.54E-02
759.8	0.0255	0.0204	2.33E-02	7.76E-02	2.19E-02	2.66E-02	3.06E-02	5.32E-02	1.46E-02	2.72E-02	3.42E-02	7.54E-02
760.1	0.0255	0.0204	2.33E-02	7.76E-02	2.19E-02	2.66E-02	3.06E-02	5.32E-02	1.45E-02	2.73E-02	3.42E-02	7.54E-02
760.3	0.0255	0.0205	2.33E-02	7.75E-02	2.20E-02	2.66E-02	3.06E-02	5.32E-02	1.45E-02	2.73E-02	3.42E-02	7.54E-02
760.6	0.0254	0.0205	2.33E-02	7.76E-02	2.20E-02	2.66E-02	3.06E-02	5.33E-02	1.45E-02	2.73E-02	3.42E-02	7.55E-02
760.8	0.0254	0.0205	2.34E-02	7.76E-02	2.20E-02	2.67E-02	3.07E-02	5.33E-02	1.45E-02	2.73E-02	3.42E-02	7.55E-02
761	0.0254	0.0205	2.34E-02	7.76E-02	2.20E-02	2.67E-02	3.07E-02	5.34E-02	1.45E-02	2.74E-02	3.42E-02	7.56E-02
761.3	0.0254	0.0205	2.34E-02	7.76E-02	2.20E-02	2.68E-02	3.07E-02	5.34E-02	1.45E-02	2.74E-02	3.42E-02	7.56E-02
761.5	0.0253	0.0205	2.35E-02	7.77E-02	2.20E-02	2.68E-02	3.07E-02	5.34E-02	1.45E-02	2.74E-02	3.42E-02	7.57E-02
761.8	0.0253	0.0205	2.35E-02	7.76E-02	2.20E-02	2.69E-02	3.07E-02	5.35E-02	1.45E-02	2.74E-02	3.42E-02	7.57E-02
762	0.0253	0.0205	2.35E-02	7.77E-02	2.20E-02	2.69E-02	3.08E-02	5.35E-02	1.45E-02	2.74E-02	3.42E-02	7.58E-02
762.2	0.0252	0.0206	2.36E-02	7.76E-02	2.20E-02	2.70E-02	3.08E-02	5.35E-02	1.45E-02	2.73E-02	3.42E-02	7.58E-02
762.5	0.0252	0.0206	2.36E-02	7.77E-02	2.20E-02	2.70E-02	3.08E-02	5.35E-02	1.45E-02	2.73E-02	3.42E-02	7.58E-02
762.7	0.0252	0.0206	2.36E-02	7.77E-02	2.20E-02	2.70E-02	3.08E-02	5.35E-02	1.45E-02	2.73E-02	3.41E-02	7.58E-02
763	0.0252	0.0206	2.37E-02	7.77E-02	2.20E-02	2.71E-02	3.09E-02	5.36E-02	1.45E-02	2.74E-02	3.41E-02	7.59E-02
763.2	0.0252	0.0207	2.37E-02	7.77E-02	2.20E-02	2.71E-02	3.09E-02	5.36E-02	1.45E-02	2.74E-02	3.41E-02	7.59E-02
763.4	0.0252	0.0207	2.38E-02	7.78E-02	2.20E-02	2.72E-02	3.09E-02	5.36E-02	1.45E-02	2.74E-02	3.41E-02	7.59E-02
763.7	0.0252	0.0207	2.38E-02	7.78E-02	2.20E-02	2.72E-02	3.09E-02	5.37E-02	1.45E-02	2.74E-02	3.41E-02	7.59E-02
763.9	0.0252	0.0207	2.39E-02	7.79E-02	2.20E-02	2.72E-02	3.10E-02	5.37E-02	1.45E-02	2.74E-02	3.40E-02	7.59E-02
764.2	0.0251	0.0208	2.39E-02	7.80E-02	2.20E-02	2.72E-02	3.10E-02	5.38E-02	1.44E-02	2.74E-02	3.40E-02	7.59E-02
764.4	0.0251	0.0208	2.40E-02	7.80E-02	2.19E-02	2.72E-02	3.10E-02	5.38E-02	1.44E-02	2.74E-02	3.40E-02	7.60E-02
764.6	0.0251	0.0208	2.40E-02	7.81E-02	2.19E-02	2.72E-02	3.10E-02	5.38E-02	1.44E-02	2.74E-02	3.39E-02	7.60E-02
764.9	0.0251	0.0209	2.41E-02	7.82E-02	2.19E-02	2.73E-02	3.10E-02	5.38E-02	1.43E-02	2.74E-02	3.39E-02	7.60E-02
765.1	0.0251	0.0209	2.41E-02	7.82E-02	2.18E-02	2.73E-02	3.10E-02	5.39E-02	1.43E-02	2.74E-02	3.39E-02	7.60E-02
765.4	0.0251	0.0209	2.41E-02	7.83E-02	2.18E-02	2.73E-02	3.10E-02	5.39E-02	1.43E-02	2.74E-02	3.39E-02	7.60E-02
765.6	0.0251	0.0209	2.42E-02	7.83E-02	2.18E-02	2.73E-02	3.10E-02	5.39E-02	1.43E-02	2.74E-02	3.38E-02	7.60E-02
765.9	0.0251	0.0209	2.42E-02	7.83E-02	2.18E-02	2.74E-02	3.11E-02	5.39E-02	1.43E-02	2.74E-02	3.38E-02	7.61E-02
766.1	0.0251	0.021	2.43E-02	7.83E-02	2.17E-02	2.74E-02	3.11E-02	5.39E-02	1.43E-02	2.74E-02	3.38E-02	7.61E-02
766.3	0.025	0.021	2.43E-02	7.83E-02	2.17E-02	2.74E-02	3.11E-02	5.39E-02	1.43E-02	2.74E-02	3.38E-02	7.61E-02
766.6	0.025	0.021	2.44E-02	7.83E-02	2.17E-02	2.75E-02	3.12E-02	5.40E-02	1.43E-02	2.74E-02	3.37E-02	7.61E-02
766.8	0.025	0.021	2.44E-02	7.83E-02	2.17E-02	2.76E-02	3.12E-02	5.40E-02	1.43E-02	2.73E-02	3.37E-02	7.61E-02
767.1	0.0249	0.021	2.44E-02	7.83E-02	2.17E-02	2.76E-02	3.12E-02	5.40E-02	1.43E-02	2.73E-02	3.37E-02	7.61E-02
767.3	0.0249	0.021	2.45E-02	7.84E-02	2.17E-02	2.77E-02	3.13E-02	5.41E-02	1.44E-02	2.74E-02	3.37E-02	7.61E-02
767.5	0.0249	0.021	2.45E-02	7.84E-02	2.17E-02	2.78E-02	3.13E-02	5.41E-02	1.44E-02	2.74E-02	3.37E-02	7.61E-02
767.8	0.0248	0.021	2.46E-02	7.84E-02	2.17E-02	2.79E-02	3.14E-02	5.42E-02	1.44E-02	2.74E-02	3.36E-02	7.61E-02
768	0.0248	0.021	2.47E-02	7.84E-02	2.17E-02	2.79E-02	3.14E-02	5.42E-02	1.43E-02	2.74E-02	3.36E-02	7.61E-02
768.3	0.0248	0.0211	2.47E-02	7.85E-02	2.17E-02	2.80E-02	3.14E-02	5.43E-02	1.43E-02	2.74E-02	3.36E-02	7.62E-02
768.5	0.0248	0.0211	2.48E-02	7.85E-02	2.17E-02	2.81E-02	3.15E-02	5.43E-02	1.43E-02	2.74E-02	3.36E-02	7.62E-02
768.7	0.0247	0.0211	2.48E-02	7.86E-02	2.17E-02	2.81E-02	3.15E-02	5.44E-02	1.43E-02	2.74E-02	3.36E-02	7.62E-02
769	0.0247	0.0212	2.48E-02	7.86E-02	2.17E-02	2.82E-02	3.16E-02	5.44E-02	1.43E-02	2.74E-02	3.35E-02	7.63E-02
769.2	0.0247	0.0212	2.49E-02	7.86E-02	2.16E-02	2.82E-02	3.16E-02	5.45E-02	1.43E-02	2.74E-02	3.35E-02	7.63E-02
769.5	0.0247	0.0213	2.49E-02	7.86E-02	2.16E-02	2.83E-02	3.17E-02	5.45E-02	1.43E-02	2.74E-02	3.35E-02	7.63E-02
769.7	0.0246	0.0213	2.50E-02	7.86E-02	2.16E-02	2.84E-02	3.18E-02	5.46E-02	1.43E-02	2.74E-02	3.35E-02	7.64E-02
770	0.0246	0.0213	2.51E-02	7.86E-02	2.16E-02	2.85E-02	3.18E-02	5.46E-02	1.43E-02	2.74E-02	3.34E-02	7.64E-02
770.2	0.0245	0.0214	2.51E-02	7.87E-02	2.16E-02	2.86E-02	3.19E-02	5.46E-02	1.43E-02	2.74E-02	3.34E-02	7.65E-02
770.4	0.0245	0.0214	2.52E-02	7.86E-02	2.15E-02	2.87E-02	3.20E-02	5.47E-02	1.42E-02	2.74E-02	3.34E-02	7.65E-02
770.7	0.0244	0.0214	2.53E-02	7.87E-02	2.15E-02	2.88E-02	3.21E-02	5.47E-02	1.42E-02	2.75E-02	3.34E-02	7.65E-02
770.9	0.0244	0.0215	2.54E-02	7.87E-02	2.15E-02	2.88E-02	3.22E-02	5.47E-02	1.42E-02	2.75E-02	3.34E-02	7.65E-02
771.2	0.0244	0.0215	2.55E-02	7.88E-02	2.15E-02	2.89E-02	3.22E-02	5.48E-02	1.42E-02	2.75E-02	3.34E-02	7.65E-02
771.4	0.0243	0.0216	2.55E-02	7.88E-02	2.15E-02	2.90E-02	3.23E-02	5.48E-02	1.42E-02	2.75E-02	3.34E-02	7.66E-02
771.6	0.0243	0.0216	2.56E-02	7.89E-02	2.15E-02	2.91E-02	3.24E-02	5.48E-02	1.42E-02	2.76E-02	3.34E-02	7.66E-02
771.9	0.0243	0.0217	2.57E-02	7.89E-02	2.15E-02	2.92E-02	3.24E-02	5.49E-02	1.42E-02	2.76E-02	3.34E-02	7.66E-02
772.1	0.0243	0.0217	2.57E-02	7.89E-02	2.15E-02	2.93E-02	3.25E-02	5.49E-02	1.42E-02	2.76E-02	3.34E-02	7.67E-02
772.4	0.0242	0.0218	2.58E-02	7.89E-02	2.15E-02	2.94E-02	3.26E-02	5.50E-02	1.41E-02	2.76E-02	3.34E-02	7.67E-02
772.6	0.0242	0.0219	2.59E-02	7.90E-02	2.15E-02	2.96E-02	3.27E-02	5.50E-02	1.41E-02	2.76E-02	3.34E-02	7.68E-02
772.8	0.0242	0.0219	2.60E-02	7.90E-02	2.15E-02	2.97E-02	3.28E-02	5.51E-02	1.41E-02	2.76E-02	3.34E-02	7.68E-02
773.1	0.0241	0.022	2.60E-02	7.90E-02	2.15E-02	2.98E-02	3.28E-02	5.51E-02	1.41E-02	2.76E-02	3.34E-02	7.69E-02
773.3	0.0241	0.022	2.61E-02	7.90E-02	2.15E-02	2.99E-02	3.29E-02	5.52E-02	1.41E-02	2.76E-02	3.34E-02	7.69E-02
773.6	0.0241	0.0221	2.62E-02	7.91E-02	2.15E-02	3.00E-02	3.30E-02	5.52E-02	1.41E-02	2.76E-02	3.34E-02	7.69E-02
773.8	0.0241	0.0222	2.63E-02	7.91E-02	2.15E-02	3.01E-02	3.31E-02	5.52E-02	1.41E-02	2.76E-02	3.34E-02	7.69E-02
774.1	0.024	0.0222	2.64E-02	7.91E-02	2.15E-02	3.02E-02	3.32E-02	5.53E-02	1.41E-02	2.76E-02	3.34E-02	7.69E-02
774.3	0.024	0.0223	2.65E-02	7.91E-02	2.15E-02	3.03E-02	3.33E-02	5.53E-02	1.41E-02	2.76E-02	3.33E-02	7.69E-02
774.5	0.024	0.0224	2.66E-02	7.91E-02	2.15E-02	3.05E-02	3.34E-02	5.54E-02	1.40E-02	2.76E-02	3.33E-02	7.70E-02
774.8	0.024	0.0224	2.66E-02	7.91E-02	2.14E-02	3.06E-02	3.35E-02	5.54E-02	1.40E-02	2.76E-02	3.33E-02	7.70E-02
775	0.024	0.0225	2.67E-02	7.92E-02	2.14E-02	3.07E-02	3.36E-02	5.55E-02	1.40E-02	2.76E-02	3.33E-02	7.70E-02
775.3	0.024	0.0226	2.67E-02	7.92E-02	2.14E-02	3.09E-02	3.38E-02	5.55E-02	1.40E-02	2.77E-02	3.33E-02	7.70E-02
775.5	0.0239	0.0227	2.68E-02	7.92E-02	2.15E-02	3.10E-02	3.39E-02	5.56E-02	1.40E-02	2.77E-02	3.33E-02	7.71E-02
775.7	0.0239	0.0228	2.68E-02	7.92E-02	2.15E-02	3.11E-02	3.40E-02	5.56E-02	1.40E-02	2.77E-02	3.33E-02	7.71E-02
776	0.0239	0.0229	2.69E-02	7.93E-02	2.15E-02	3.13E-02	3.41E-02	5.57E-02	1.40E-02	2.77E-02	3.33E-02	7.72E-02
776.2	0.0238	0.023	2.69E-02	7.93E-02	2.15E-02	3.14E-02	3.42E-02	5.58E-02	1.40E-02	2.77E-02	3.33E-02	7.71E-02
776.5	0.0238	0.0231	2.70E-02	7.94E-02	2.14E-02	3.15E-02	3.42E-02	5.58E-02	1.40E-02	2.78E-02	3.33E-02	7.72E-02
776.7	0.0238	0.0232	2.71E-02	7.94E-02	2.14E-02	3.16E-02	3.43E-02	5.58E-02	1.40E-02	2.78E-02	3.33E-02	7.72E-02
776.9	0.0237	0.0233	2.72E-02	7.94E-02	2.14E-02	3.17E-02	3.44E-02	5.59E-02	1.40E-02	2.78E-02	3.33E-02	7.72E-02
777.2	0.0237	0.0234	2.73E-02	7.94E-02	2.14E-02	3.19E-02	3.45E-02	5.59E-02	1.40E-02	2.78E-02	3.33E-02	7.72E-02
777.4	0.0237	0.0235	2.73E-02	7.95E-02	2.14E-02	3.20E-02	3.46E-02	5.59E-02	1.40E-02	2.78E-02	3.33E-02	7.72E-02
777.7	0.0237	0.0236	2.74E-02	7.95E-02	2.14E-02	3.21E-02	3.47E-02	5.60E-02	1.40E-02	2.78E-02	3.33E-02	7.72E-02
777.9	0.0237	0.0237	2.74E-02	7.96E-02	2.14E-02	3.22E-02	3.48E-02	5.60E-02	1.40E-02	2.79E-02	3.33E-02	7.72E-02
778.1	0.0236	0.0238	2.75E-02	7.96E-02	2.15E-02	3.24E-02	3.49E-02	5.60E-02	1.40E-02	2.79E-02	3.34E-02	7.72E-02
778.4	0.0236	0.0239	2.75E-02	7.97E-02	2.15E-02	3.25E-02	3.50E-02	5.61E-02	1.40E-02	2.79E-02	3.34E-02	7.73E-02
778.6	0.0236	0.0239	2.75E-02	7.97E-02	2.15E-02	3.26E-02	3.51E-02	5.61E-02	1.39E-02	2.80E-02	3.34E-02	7.73E-02
778.9	0.0236	0.024	2.75E-02	7.98E-02	2.15E-02	3.28E-02	3.52E-02	5.62E-02	1.39E-02	2.80E-02	3.34E-02	7.74E-02
779.1	0.0236	0.0241	2.75E-02	7.98E-02	2.15E-02	3.29E-02	3.53E-02	5.62E-02	1.39E-02	2.81E-02	3.35E-02	7.74E-02
779.4	0.0235	0.0241	2.75E-02	7.99E-02	2.15E-02	3.30E-02	3.54E-02	5.63E-02	1.39E-02	2.81E-02	3.35E-02	7.75E-02
779.6	0.0235	0.0241	2.75E-02	7.98E-02	2.15E-02	3.31E-02	3.55E-02	5.63E-02	1.39E-02	2.81E-02	3.35E-02	7.75E-02
779.8	0.0235	0.0241	2.75E-02	7.99E-02	2.15E-02	3.32E-02	3.56E-02	5.63E-02	1.39E-02	2.81E-02	3.35E-02	7.76E-02
780.1	0.0234	0.0241	2.75E-02	7.98E-02	2.15E-02	3.33E-02	3.56E-02	5.63E-02	1.38E-02	2.82E-02	3.35E-02	7.76E-02
780.3	0.0234	0.0241	2.74E-02	7.98E-02	2.15E-02	3.34E-02	3.57E-02	5.64E-02	1.38E-02	2.82E-02	3.35E-02	7.77E-02
780.6	0.0234	0.0241	2.74E-02	7.98E-02	2.15E-02	3.35E-02	3.58E-02	5.64E-02	1.38E-02	2.82E-02	3.35E-02	7.77E-02
780.8	0.0234	0.024	2.73E-02	7.98E-02	2.15E-02	3.36E-02	3.59E-02	5.64E-02	1.38E-02	2.82E-02	3.35E-02	7.77E-02
781	0.0233	0.024	2.73E-02	7.98E-02	2.15E-02	3.37E-02	3.60E-02	5.64E-02	1.38E-02	2.82E-02	3.36E-02	7.77E-02
781.3	0.0233	0.0239	2.73E-02	7.99E-02	2.16E-02	3.38E-02	3.61E-02	5.65E-02	1.38E-02	2.82E-02	3.36E-02	7.77E-02
781.5	0.0233	0.0238	2.72E-02	7.99E-02	2.16E-02	3.39E-02	3.62E-02	5.65E-02	1.38E-02	2.82E-02	3.36E-02	7.77E-02
781.8	0.0232	0.0237	2.72E-02	8.00E-02	2.16E-02	3.40E-02	3.63E-02	5.66E-02	1.38E-02	2.82E-02	3.36E-02	7.77E-02
782	0.0232	0.0237	2.71E-02	8.00E-02	2.16E-02	3.41E-02	3.64E-02	5.66E-02	1.38E-02	2.82E-02	3.36E-02	7.77E-02
782.2	0.0232	0.0236	2.71E-02	8.01E-02	2.16E-02	3.42E-02	3.65E-02	5.66E-02	1.38E-02	2.82E-02	3.37E-02	7.77E-02
782.5	0.0231	0.0235	2.70E-02	8.02E-02	2.17E-02	3.43E-02	3.66E-02	5.67E-02	1.38E-02	2.82E-02	3.37E-02	7.77E-02
782.7	0.0231	0.0234	2.70E-02	8.02E-02	2.17E-02	3.44E-02	3.67E-02	5.67E-02	1.38E-02	2.82E-02	3.37E-02	7.78E-02
783	0.0231	0.0233	2.69E-02	8.03E-02	2.17E-02	3.45E-02	3.68E-02	5.68E-02	1.38E-02	2.82E-02	3.37E-02	7.78E-02
783.2	0.023	0.0232	2.69E-02	8.03E-02	2.17E-02	3.46E-02	3.69E-02	5.68E-02	1.38E-02	2.83E-02	3.38E-02	7.79E-02
783.5	0.023	0.0231	2.68E-02	8.03E-02	2.17E-02	3.47E-02	3.70E-02	5.68E-02	1.38E-02	2.83E-02	3.38E-02	7.79E-02
783.7	0.023	0.023	2.67E-02	8.04E-02	2.17E-02	3.48E-02	3.71E-02	5.69E-02	1.38E-02	2.83E-02	3.38E-02	7.79E-02
783.9	0.0229	0.0228	2.66E-02	8.04E-02	2.17E-02	3.48E-02	3.72E-02	5.69E-02	1.38E-02	2.83E-02	3.39E-02	7.80E-02
784.2	0.0229	0.0227	2.66E-02	8.04E-02	2.17E-02	3.49E-02	3.73E-02	5.69E-02	1.38E-02	2.83E-02	3.39E-02	7.80E-02
784.4	0.0229	0.0226	2.65E-02	8.04E-02	2.17E-02	3.50E-02	3.73E-02	5.70E-02	1.38E-02	2.83E-02	3.39E-02	7.81E-02
784.7	0.0228	0.0225	2.65E-02	8.05E-02	2.17E-02	3.50E-02	3.74E-02	5.70E-02	1.38E-02	2.83E-02	3.39E-02	7.81E-02
784.9	0.0228	0.0224	2.64E-02	8.05E-02	2.17E-02	3.51E-02	3.75E-02	5.70E-02	1.37E-02	2.83E-02	3.40E-02	7.81E-02
785.1	0.0228	0.0223	2.64E-02	8.05E-02	2.17E-02	3.51E-02	3.75E-02	5.71E-02	1.37E-02	2.83E-02	3.40E-02	7.81E-02
785.4	0.0228	0.0222	2.64E-02	8.06E-02	2.17E-02	3.52E-02	3.76E-02	5.71E-02	1.37E-02	2.83E-02	3.40E-02	7.81E-02
785.6	0.0228	0.0221	2.63E-02	8.06E-02	2.16E-02	3.52E-02	3.77E-02	5.71E-02	1.37E-02	2.83E-02	3.40E-02	7.82E-02
785.9	0.0227	0.022	2.63E-02	8.06E-02	2.16E-02	3.53E-02	3.78E-02	5.72E-02	1.37E-02	2.83E-02	3.40E-02	7.81E-02
786.1	0.0227	0.0219	2.63E-02	8.07E-02	2.17E-02	3.54E-02	3.78E-02	5.72E-02	1.37E-02	2.83E-02	3.41E-02	7.82E-02
786.3	0.0227	0.0218	2.62E-02	8.07E-02	2.17E-02	3.54E-02	3.79E-02	5.72E-02	1.37E-02	2.83E-02	3.41E-02	7.82E-02
786.6	0.0227	0.0217	2.62E-02	8.07E-02	2.17E-02	3.55E-02	3.80E-02	5.73E-02	1.37E-02	2.83E-02	3.41E-02	7.82E-02
786.8	0.0226	0.0217	2.62E-02	8.07E-02	2.17E-02	3.56E-02	3.81E-02	5.73E-02	1.37E-02	2.83E-02	3.42E-02	7.83E-02
787.1	0.0226	0.0216	2.61E-02	8.07E-02	2.17E-02	3.56E-02	3.82E-02	5.73E-02	1.37E-02	2.83E-02	3.42E-02	7.83E-02
787.3	0.0226	0.0215	2.61E-02	8.07E-02	2.17E-02	3.57E-02	3.83E-02	5.74E-02	1.37E-02	2.83E-02	3.42E-02	7.83E-02
787.6	0.0225	0.0214	2.61E-02	8.08E-02	2.17E-02	3.57E-02	3.83E-02	5.74E-02	1.37E-02	2.83E-02	3.43E-02	7.84E-02
787.8	0.0225	0.0214	2.61E-02	8.08E-02	2.17E-02	3.58E-02	3.84E-02	5.74E-02	1.37E-02	2.83E-02	3.43E-02	7.84E-02
788	0.0225	0.0213	2.60E-02	8.08E-02	2.16E-02	3.58E-02	3.84E-02	5.74E-02	1.37E-02	2.83E-02	3.43E-02	7.85E-02
788.3	0.0224	0.0212	2.60E-02	8.08E-02	2.16E-02	3.59E-02	3.84E-02	5.74E-02	1.37E-02	2.82E-02	3.43E-02	7.85E-02
788.5	0.0224	0.0212	2.60E-02	8.09E-02	2.16E-02	3.59E-02	3.85E-02	5.74E-02	1.37E-02	2.82E-02	3.43E-02	7.85E-02
788.8	0.0224	0.0211	2.60E-02	8.09E-02	2.16E-02	3.60E-02	3.85E-02	5.75E-02	1.36E-02	2.82E-02	3.43E-02	7.85E-02
789	0.0223	0.0211	2.60E-02	8.09E-02	2.16E-02	3.60E-02	3.86E-02	5.75E-02	1.36E-02	2.82E-02	3.44E-02	7.86E-02
789.2	0.0223	0.0211	2.60E-02	8.09E-02	2.16E-02	3.60E-02	3.86E-02	5.75E-02	1.36E-02	2.82E-02	3.44E-02	7.86E-02
789.5	0.0223	0.021	2.60E-02	8.10E-02	2.16E-02	3.61E-02	3.87E-02	5.76E-02	1.36E-02	2.82E-02	3.45E-02	7.87E-02
789.7	0.0223	0.021	2.60E-02	8.10E-02	2.16E-02	3.61E-02	3.88E-02	5.76E-02	1.37E-02	2.83E-02	3.45E-02	7.87E-02
790	0.0223	0.0209	2.60E-02	8.11E-02	2.17E-02	3.62E-02	3.88E-02	5.76E-02	1.37E-02	2.83E-02	3.45E-02	7.87E-02
790.2	0.0223	0.0209	2.61E-02	8.11E-02	2.17E-02	3.62E-02	3.89E-02	5.76E-02	1.37E-02	2.83E-02	3.46E-02	7.87E-02
790.4	0.0222	0.0209	2.61E-02	8.12E-02	2.17E-02	3.63E-02	3.90E-02	5.76E-02	1.37E-02	2.83E-02	3.46E-02	7.88E-02
790.7	0.0222	0.0208	2.61E-02	8.12E-02	2.17E-02	3.63E-02	3.90E-02	5.76E-02	1.37E-02	2.83E-02	3.46E-02	7.88E-02
790.9	0.0222	0.0208	2.62E-02	8.12E-02	2.17E-02	3.64E-02	3.91E-02	5.77E-02	1.37E-02	2.83E-02	3.46E-02	7.88E-02
791.2	0.0222	0.0207	2.62E-02	8.12E-02	2.16E-02	3.64E-02	3.91E-02	5.77E-02	1.37E-02	2.83E-02	3.47E-02	7.88E-02
791.4	0.0221	0.0207	2.62E-02	8.12E-02	2.16E-02	3.65E-02	3.92E-02	5.77E-02	1.37E-02	2.83E-02	3.47E-02	7.89E-02
791.6	0.0221	0.0206	2.62E-02	8.12E-02	2.16E-02	3.65E-02	3.92E-02	5.77E-02	1.37E-02	2.83E-02	3.47E-02	7.89E-02
791.9	0.0221	0.0206	2.63E-02	8.13E-02	2.16E-02	3.66E-02	3.93E-02	5.77E-02	1.37E-02	2.83E-02	3.47E-02	7.90E-02
792.1	0.022	0.0206	2.63E-02	8.13E-02	2.16E-02	3.66E-02	3.93E-02	5.77E-02	1.37E-02	2.83E-02	3.47E-02	7.90E-02
792.4	0.022	0.0205	2.63E-02	8.13E-02	2.16E-02	3.66E-02	3.94E-02	5.78E-02	1.37E-02	2.82E-02	3.48E-02	7.90E-02
792.6	0.022	0.0205	2.64E-02	8.14E-02	2.16E-02	3.67E-02	3.94E-02	5.78E-02	1.38E-02	2.82E-02	3.48E-02	7.90E-02
792.9	0.022	0.0205	2.65E-02	8.14E-02	2.16E-02	3.67E-02	3.95E-02	5.78E-02	1.38E-02	2.82E-02	3.48E-02	7.91E-02
793.1	0.022	0.0205	2.65E-02	8.15E-02	2.16E-02	3.68E-02	3.95E-02	5.78E-02	1.38E-02	2.83E-02	3.49E-02	7.91E-02
793.3	0.022	0.0204	2.66E-02	8.15E-02	2.16E-02	3.68E-02	3.96E-02	5.78E-02	1.38E-02	2.83E-02	3.49E-02	7.91E-02
793.6	0.022	0.0204	2.66E-02	8.15E-02	2.16E-02	3.68E-02	3.96E-02	5.79E-02	1.38E-02	2.83E-02	3.50E-02	7.91E-02
793.8	0.0219	0.0204	2.67E-02	8.16E-02	2.16E-02	3.69E-02	3.97E-02	5.79E-02	1.38E-02	2.83E-02	3.50E-02	7.92E-02
794.1	0.0219	0.0204	2.68E-02	8.16E-02	2.16E-02	3.69E-02	3.97E-02	5.79E-02	1.38E-02	2.83E-02	3.50E-02	7.92E-02
794.3	0.0219	0.0203	2.68E-02	8.17E-02	2.16E-02	3.69E-02	3.97E-02	5.80E-02	1.38E-02	2.83E-02	3.50E-02	7.92E-02
794.5	0.0219	0.0203	2.68E-02	8.17E-02	2.16E-02	3.70E-02	3.98E-02	5.80E-02	1.38E-02	2.84E-02	3.51E-02	7.92E-02
794.8	0.0219	0.0203	2.69E-02	8.18E-02	2.16E-02	3.70E-02	3.98E-02	5.80E-02	1.38E-02	2.84E-02	3.51E-02	7.92E-02
795	0.0218	0.0203	2.69E-02	8.18E-02	2.16E-02	3.70E-02	3.98E-02	5.80E-02	1.38E-02	2.84E-02	3.51E-02	7.92E-02
795.3	0.0218	0.0202	2.70E-02	8.18E-02	2.15E-02	3.70E-02	3.99E-02	5.80E-02	1.38E-02	2.84E-02	3.51E-02	7.92E-02
795.5	0.0218	0.0202	2.70E-02	8.18E-02	2.15E-02	3.70E-02	3.99E-02	5.80E-02	1.37E-02	2.84E-02	3.51E-02	7.92E-02
795.7	0.0218	0.0202	2.70E-02	8.19E-02	2.15E-02	3.71E-02	3.99E-02	5.80E-02	1.37E-02	2.84E-02	3.51E-02	7.93E-02
796	0.0218	0.0202	2.70E-02	8.19E-02	2.15E-02	3.71E-02	4.00E-02	5.80E-02	1.37E-02	2.84E-02	3.51E-02	7.92E-02
796.2	0.0217	0.0202	2.70E-02	8.19E-02	2.15E-02	3.71E-02	4.00E-02	5.80E-02	1.37E-02	2.84E-02	3.51E-02	7.93E-02
796.5	0.0217	0.0202	2.70E-02	8.19E-02	2.15E-02	3.71E-02	4.00E-02	5.81E-02	1.37E-02	2.84E-02	3.51E-02	7.93E-02
796.7	0.0217	0.0201	2.71E-02	8.19E-02	2.15E-02	3.71E-02	4.01E-02	5.81E-02	1.38E-02	2.84E-02	3.52E-02	7.93E-02
797	0.0217	0.0201	2.71E-02	8.19E-02	2.15E-02	3.72E-02	4.01E-02	5.82E-02	1.38E-02	2.85E-02	3.52E-02	7.93E-02
797.2	0.0216	0.0201	2.71E-02	8.20E-02	2.15E-02	3.72E-02	4.02E-02	5.82E-02	1.38E-02	2.85E-02	3.52E-02	7.94E-02
797.4	0.0216	0.02	2.71E-02	8.20E-02	2.15E-02	3.72E-02	4.02E-02	5.82E-02	1.38E-02	2.85E-02	3.53E-02	7.94E-02
797.7	0.0216	0.02	2.71E-02	8.21E-02	2.14E-02	3.72E-02	4.02E-02	5.83E-02	1.38E-02	2.85E-02	3.53E-02	7.95E-02
797.9	0.0216	0.02	2.71E-02	8.21E-02	2.14E-02	3.73E-02	4.02E-02	5.83E-02	1.38E-02	2.85E-02	3.53E-02	7.95E-02
798.2	0.0216	0.02	2.71E-02	8.22E-02	2.14E-02	3.73E-02	4.03E-02	5.83E-02	1.38E-02	2.85E-02	3.54E-02	7.95E-02
798.4	0.0215	0.02	2.71E-02	8.22E-02	2.13E-02	3.73E-02	4.03E-02	5.83E-02	1.38E-02	2.85E-02	3.54E-02	7.95E-02
798.6	0.0215	0.0199	2.70E-02	8.23E-02	2.13E-02	3.73E-02	4.03E-02	5.83E-02	1.38E-02	2.85E-02	3.54E-02	7.96E-02
798.9	0.0215	0.0199	2.70E-02	8.23E-02	2.13E-02	3.73E-02	4.03E-02	5.83E-02	1.38E-02	2.85E-02	3.54E-02	7.95E-02
799.1	0.0215	0.0199	2.69E-02	8.23E-02	2.12E-02	3.73E-02	4.03E-02	5.83E-02	1.38E-02	2.85E-02	3.54E-02	7.96E-02
799.4	0.0214	0.0198	2.68E-02	8.23E-02	2.12E-02	3.73E-02	4.03E-02	5.83E-02	1.38E-02	2.85E-02	3.54E-02	7.95E-02
799.6	0.0214	0.0198	2.67E-02	8.24E-02	2.12E-02	3.73E-02	4.04E-02	5.83E-02	1.38E-02	2.85E-02	3.54E-02	7.96E-02
799.8	0.0214	0.0198	2.67E-02	8.23E-02	2.12E-02	3.73E-02	4.04E-02	5.83E-02	1.38E-02	2.86E-02	3.54E-02	7.96E-02
800.1	0.0213	0.0197	2.66E-02	8.24E-02	2.12E-02	3.73E-02	4.05E-02	5.83E-02	1.39E-02	2.86E-02	3.55E-02	7.96E-02
800.3	0.0213	0.0197	2.65E-02	8.24E-02	2.12E-02	3.73E-02	4.05E-02	5.83E-02	1.39E-02	2.86E-02	3.55E-02	7.96E-02
800.6	0.0213	0.0197	2.64E-02	8.24E-02	2.12E-02	3.73E-02	4.05E-02	5.84E-02	1.39E-02	2.86E-02	3.55E-02	7.97E-02
800.8	0.0212	0.0196	2.63E-02	8.24E-02	2.12E-02	3.74E-02	4.06E-02	5.84E-02	1.40E-02	2.87E-02	3.55E-02	7.97E-02
801.1	0.0212	0.0196	2.62E-02	8.25E-02	2.12E-02	3.74E-02	4.06E-02	5.84E-02	1.40E-02	2.87E-02	3.56E-02	7.98E-02
801.3	0.0211	0.0196	2.61E-02	8.25E-02	2.12E-02	3.74E-02	4.06E-02	5.85E-02	1.40E-02	2.87E-02	3.56E-02	7.98E-02
801.5	0.0211	0.0196	2.60E-02	8.26E-02	2.12E-02	3.74E-02	4.06E-02	5.85E-02	1.40E-02	2.87E-02	3.56E-02	7.98E-02
801.8	0.0211	0.0196	2.59E-02	8.26E-02	2.12E-02	3.74E-02	4.06E-02	5.85E-02	1.40E-02	2.87E-02	3.56E-02	7.98E-02
802	0.021	0.0196	2.58E-02	8.27E-02	2.12E-02	3.74E-02	4.06E-02	5.85E-02	1.40E-02	2.87E-02	3.57E-02	7.98E-02
802.3	0.021	0.0195	2.57E-02	8.28E-02	2.12E-02	3.74E-02	4.06E-02	5.85E-02	1.39E-02	2.87E-02	3.57E-02	7.98E-02
802.5	0.021	0.0195	2.56E-02	8.28E-02	2.12E-02	3.74E-02	4.06E-02	5.85E-02	1.39E-02	2.87E-02	3.57E-02	7.99E-02
802.7	0.021	0.0195	2.55E-02	8.28E-02	2.12E-02	3.74E-02	4.06E-02	5.85E-02	1.39E-02	2.87E-02	3.57E-02	7.99E-02
803	0.0209	0.0195	2.54E-02	8.29E-02	2.12E-02	3.74E-02	4.06E-02	5.85E-02	1.40E-02	2.87E-02	3.58E-02	7.99E-02
803.2	0.0209	0.0194	2.52E-02	8.29E-02	2.12E-02	3.74E-02	4.06E-02	5.85E-02	1.40E-02	2.87E-02	3.58E-02	7.99E-02
803.5	0.0209	0.0194	2.51E-02	8.29E-02	2.12E-02	3.74E-02	4.06E-02	5.85E-02	1.40E-02	2.87E-02	3.58E-02	8.00E-02
803.7	0.0208	0.0193	2.49E-02	8.29E-02	2.11E-02	3.74E-02	4.06E-02	5.86E-02	1.40E-02	2.87E-02	3.59E-02	8.00E-02
803.9	0.0208	0.0193	2.48E-02	8.30E-02	2.11E-02	3.74E-02	4.06E-02	5.86E-02	1.40E-02	2.87E-02	3.59E-02	8.01E-02
804.2	0.0208	0.0192	2.46E-02	8.29E-02	2.11E-02	3.74E-02	4.06E-02	5.86E-02	1.41E-02	2.87E-02	3.59E-02	8.01E-02
804.4	0.0208	0.0192	2.44E-02	8.30E-02	2.11E-02	3.74E-02	4.06E-02	5.86E-02	1.41E-02	2.88E-02	3.60E-02	8.01E-02
804.7	0.0207	0.0191	2.43E-02	8.30E-02	2.11E-02	3.74E-02	4.06E-02	5.86E-02	1.41E-02	2.88E-02	3.60E-02	8.02E-02
804.9	0.0207	0.0191	2.41E-02	8.30E-02	2.10E-02	3.74E-02	4.06E-02	5.86E-02	1.41E-02	2.88E-02	3.60E-02	8.02E-02
805.1	0.0207	0.0191	2.40E-02	8.30E-02	2.10E-02	3.74E-02	4.06E-02	5.86E-02	1.41E-02	2.88E-02	3.60E-02	8.02E-02
805.4	0.0206	0.019	2.38E-02	8.31E-02	2.10E-02	3.73E-02	4.06E-02	5.86E-02	1.41E-02	2.88E-02	3.60E-02	8.02E-02
805.6	0.0206	0.019	2.37E-02	8.31E-02	2.09E-02	3.73E-02	4.06E-02	5.86E-02	1.41E-02	2.88E-02	3.60E-02	8.02E-02
805.9	0.0206	0.019	2.35E-02	8.32E-02	2.09E-02	3.73E-02	4.06E-02	5.86E-02	1.41E-02	2.88E-02	3.60E-02	8.03E-02
806.1	0.0206	0.019	2.34E-02	8.32E-02	2.09E-02	3.74E-02	4.06E-02	5.86E-02	1.41E-02	2.88E-02	3.60E-02	8.02E-02
806.4	0.0205	0.019	2.32E-02	8.33E-02	2.09E-02	3.74E-02	4.06E-02	5.86E-02	1.41E-02	2.89E-02	3.61E-02	8.03E-02
806.6	0.0205	0.0189	2.31E-02	8.33E-02	2.09E-02	3.74E-02	4.06E-02	5.86E-02	1.41E-02	2.89E-02	3.61E-02	8.03E-02
806.8	0.0205	0.0189	2.30E-02	8.34E-02	2.09E-02	3.74E-02	4.06E-02	5.86E-02	1.41E-02	2.89E-02	3.61E-02	8.03E-02
807.1	0.0205	0.0189	2.29E-02	8.34E-02	2.08E-02	3.74E-02	4.06E-02	5.86E-02	1.41E-02	2.89E-02	3.61E-02	8.03E-02
807.3	0.0205	0.0189	2.27E-02	8.34E-02	2.08E-02	3.74E-02	4.06E-02	5.86E-02	1.41E-02	2.90E-02	3.62E-02	8.04E-02
807.6	0.0204	0.0188	2.26E-02	8.34E-02	2.08E-02	3.74E-02	4.06E-02	5.86E-02	1.42E-02	2.90E-02	3.62E-02	8.04E-02
807.8	0.0204	0.0188	2.25E-02	8.35E-02	2.08E-02	3.73E-02	4.06E-02	5.86E-02	1.42E-02	2.90E-02	3.62E-02	8.05E-02
808	0.0204	0.0187	2.24E-02	8.35E-02	2.07E-02	3.73E-02	4.06E-02	5.86E-02	1.42E-02	2.90E-02	3.62E-02	8.05E-02
808.3	0.0204	0.0187	2.22E-02	8.35E-02	2.07E-02	3.73E-02	4.06E-02	5.86E-02	1.42E-02	2.90E-02	3.62E-02	8.06E-02
808.5	0.0203	0.0187	2.21E-02	8.35E-02	2.07E-02	3.73E-02	4.06E-02	5.86E-02	1.42E-02	2.91E-02	3.62E-02	8.06E-02
808.8	0.0203	0.0187	2.20E-02	8.36E-02	2.07E-02	3.72E-02	4.06E-02	5.86E-02	1.43E-02	2.91E-02	3.63E-02	8.07E-02
809	0.0202	0.0186	2.19E-02	8.36E-02	2.07E-02	3.72E-02	4.06E-02	5.87E-02	1.43E-02	2.91E-02	3.63E-02	8.07E-02
809.2	0.0202	0.0186	2.18E-02	8.36E-02	2.07E-02	3.72E-02	4.06E-02	5.87E-02	1.43E-02	2.91E-02	3.63E-02	8.08E-02
809.5	0.0202	0.0186	2.17E-02	8.36E-02	2.07E-02	3.72E-02	4.06E-02	5.87E-02	1.43E-02	2.92E-02	3.63E-02	8.08E-02
809.7	0.0201	0.0186	2.16E-02	8.37E-02	2.06E-02	3.72E-02	4.06E-02	5.87E-02	1.43E-02	2.92E-02	3.63E-02	8.08E-02
810	0.0201	0.0186	2.15E-02	8.37E-02	2.06E-02	3.71E-02	4.06E-02	5.87E-02	1.43E-02	2.92E-02	3.64E-02	8.08E-02
810.2	0.0201	0.0185	2.14E-02	8.37E-02	2.06E-02	3.71E-02	4.06E-02	5.87E-02	1.43E-02	2.92E-02	3.64E-02	8.09E-02
810.5	0.02	0.0185	2.13E-02	8.37E-02	2.06E-02	3.71E-02	4.05E-02	5.88E-02	1.43E-02	2.92E-02	3.64E-02	8.08E-02
810.7	0.02	0.0185	2.12E-02	8.38E-02	2.06E-02	3.70E-02	4.05E-02	5.87E-02	1.43E-02	2.92E-02	3.64E-02	8.09E-02
810.9	0.02	0.0185	2.11E-02	8.38E-02	2.05E-02	3.70E-02	4.05E-02	5.87E-02	1.44E-02	2.92E-02	3.64E-02	8.08E-02
811.2	0.02	0.0185	2.11E-02	8.38E-02	2.05E-02	3.69E-02	4.04E-02	5.87E-02	1.44E-02	2.92E-02	3.64E-02	8.09E-02
811.4	0.02	0.0185	2.10E-02	8.38E-02	2.05E-02	3.69E-02	4.04E-02	5.87E-02	1.44E-02	2.92E-02	3.64E-02	8.08E-02
811.7	0.02	0.0185	2.10E-02	8.39E-02	2.05E-02	3.69E-02	4.03E-02	5.87E-02	1.44E-02	2.92E-02	3.64E-02	8.09E-02
811.9	0.02	0.0185	2.09E-02	8.39E-02	2.05E-02	3.68E-02	4.03E-02	5.87E-02	1.44E-02	2.92E-02	3.64E-02	8.09E-02
812.1	0.02	0.0185	2.08E-02	8.40E-02	2.05E-02	3.68E-02	4.03E-02	5.87E-02	1.44E-02	2.92E-02	3.64E-02	8.09E-02
812.4	0.02	0.0185	2.08E-02	8.40E-02	2.05E-02	3.68E-02	4.03E-02	5.88E-02	1.44E-02	2.92E-02	3.64E-02	8.09E-02
812.6	0.02	0.0185	2.07E-02	8.41E-02	2.05E-02	3.67E-02	4.03E-02	5.88E-02	1.45E-02	2.93E-02	3.64E-02	8.09E-02
812.9	0.0199	0.0185	2.06E-02	8.41E-02	2.04E-02	3.67E-02	4.02E-02	5.88E-02	1.45E-02	2.93E-02	3.65E-02	8.09E-02
813.1	0.0199	0.0184	2.06E-02	8.41E-02	2.04E-02	3.67E-02	4.02E-02	5.89E-02	1.45E-02	2.93E-02	3.65E-02	8.09E-02
813.3	0.0199	0.0184	2.05E-02	8.41E-02	2.04E-02	3.66E-02	4.02E-02	5.89E-02	1.46E-02	2.93E-02	3.65E-02	8.09E-02
813.6	0.0199	0.0184	2.05E-02	8.42E-02	2.04E-02	3.66E-02	4.02E-02	5.89E-02	1.46E-02	2.93E-02	3.65E-02	8.10E-02
813.8	0.0199	0.0184	2.04E-02	8.42E-02	2.04E-02	3.66E-02	4.02E-02	5.89E-02	1.46E-02	2.93E-02	3.65E-02	8.09E-02
814.1	0.0199	0.0183	2.04E-02	8.42E-02	2.04E-02	3.65E-02	4.01E-02	5.89E-02	1.46E-02	2.93E-02	3.65E-02	8.10E-02
814.3	0.0199	0.0184	2.04E-02	8.42E-02	2.04E-02	3.65E-02	4.01E-02	5.90E-02	1.46E-02	2.94E-02	3.65E-02	8.10E-02
814.5	0.0199	0.0184	2.04E-02	8.43E-02	2.04E-02	3.65E-02	4.01E-02	5.90E-02	1.46E-02	2.94E-02	3.65E-02	8.10E-02
814.8	0.0199	0.0184	2.03E-02	8.43E-02	2.04E-02	3.65E-02	4.01E-02	5.90E-02	1.46E-02	2.94E-02	3.65E-02	8.11E-02
815	0.0199	0.0184	2.03E-02	8.44E-02	2.04E-02	3.64E-02	4.00E-02	5.90E-02	1.46E-02	2.94E-02	3.66E-02	8.12E-02
815.3	0.0199	0.0184	2.03E-02	8.44E-02	2.04E-02	3.64E-02	4.00E-02	5.90E-02	1.46E-02	2.94E-02	3.66E-02	8.12E-02
815.5	0.0199	0.0185	2.03E-02	8.45E-02	2.04E-02	3.64E-02	4.00E-02	5.90E-02	1.46E-02	2.94E-02	3.66E-02	8.13E-02
815.8	0.0199	0.0185	2.03E-02	8.45E-02	2.04E-02	3.63E-02	4.00E-02	5.90E-02	1.46E-02	2.94E-02	3.66E-02	8.13E-02
816	0.0199	0.0185	2.03E-02	8.46E-02	2.03E-02	3.63E-02	3.99E-02	5.90E-02	1.46E-02	2.95E-02	3.66E-02	8.14E-02
816.2	0.0199	0.0185	2.02E-02	8.46E-02	2.03E-02	3.63E-02	3.99E-02	5.90E-02	1.46E-02	2.95E-02	3.66E-02	8.14E-02
816.5	0.0199	0.0185	2.02E-02	8.47E-02	2.03E-02	3.62E-02	3.99E-02	5.90E-02	1.47E-02	2.95E-02	3.66E-02	8.14E-02
816.7	0.0199	0.0184	2.01E-02	8.47E-02	2.03E-02	3.62E-02	3.99E-02	5.90E-02	1.47E-02	2.95E-02	3.66E-02	8.14E-02
817	0.0198	0.0184	2.01E-02	8.48E-02	2.02E-02	3.61E-02	3.98E-02	5.89E-02	1.47E-02	2.95E-02	3.66E-02	8.14E-02
817.2	0.0198	0.0184	2.00E-02	8.48E-02	2.02E-02	3.60E-02	3.98E-02	5.89E-02	1.47E-02	2.94E-02	3.66E-02	8.14E-02
817.4	0.0198	0.0183	2.00E-02	8.49E-02	2.02E-02	3.60E-02	3.97E-02	5.89E-02	1.47E-02	2.94E-02	3.65E-02	8.14E-02
817.7	0.0197	0.0183	2.00E-02	8.49E-02	2.01E-02	3.59E-02	3.97E-02	5.89E-02	1.47E-02	2.94E-02	3.65E-02	8.14E-02
817.9	0.0197	0.0183	1.99E-02	8.50E-02	2.01E-02	3.59E-02	3.96E-02	5.89E-02	1.48E-02	2.94E-02	3.65E-02	8.15E-02
818.2	0.0197	0.0183	1.99E-02	8.50E-02	2.01E-02	3.58E-02	3.96E-02	5.89E-02	1.48E-02	2.94E-02	3.65E-02	8.14E-02
818.4	0.0197	0.0183	1.99E-02	8.50E-02	2.01E-02	3.57E-02	3.95E-02	5.89E-02	1.48E-02	2.94E-02	3.65E-02	8.15E-02
818.6	0.0197	0.0183	1.99E-02	8.51E-02	2.01E-02	3.57E-02	3.95E-02	5.89E-02	1.48E-02	2.94E-02	3.65E-02	8.14E-02
818.9	0.0197	0.0183	1.98E-02	8.51E-02	2.01E-02	3.56E-02	3.94E-02	5.89E-02	1.48E-02	2.94E-02	3.65E-02	8.15E-02
819.1	0.0197	0.0183	1.98E-02	8.51E-02	2.01E-02	3.56E-02	3.93E-02	5.89E-02	1.48E-02	2.94E-02	3.65E-02	8.15E-02
819.4	0.0197	0.0183	1.98E-02	8.51E-02	2.01E-02	3.55E-02	3.93E-02	5.89E-02	1.49E-02	2.94E-02	3.65E-02	8.15E-02
819.6	0.0198	0.0183	1.98E-02	8.51E-02	2.01E-02	3.55E-02	3.92E-02	5.89E-02	1.49E-02	2.95E-02	3.66E-02	8.15E-02
819.9	0.0198	0.0183	1.98E-02	8.52E-02	2.01E-02	3.55E-02	3.92E-02	5.89E-02	1.49E-02	2.95E-02	3.66E-02	8.16E-02
820.1	0.0198	0.0183	1.98E-02	8.52E-02	2.00E-02	3.54E-02	3.92E-02	5.89E-02	1.49E-02	2.96E-02	3.66E-02	8.16E-02
820.3	0.0197	0.0184	1.98E-02	8.52E-02	2.00E-02	3.54E-02	3.91E-02	5.89E-02	1.50E-02	2.96E-02	3.66E-02	8.16E-02
820.6	0.0197	0.0184	1.98E-02	8.53E-02	2.00E-02	3.53E-02	3.91E-02	5.89E-02	1.50E-02	2.96E-02	3.66E-02	8.17E-02
820.8	0.0197	0.0184	1.98E-02	8.53E-02	2.00E-02	3.53E-02	3.90E-02	5.90E-02	1.50E-02	2.96E-02	3.65E-02	8.17E-02
821.1	0.0197	0.0184	1.98E-02	8.54E-02	2.00E-02	3.52E-02	3.90E-02	5.90E-02	1.50E-02	2.96E-02	3.65E-02	8.17E-02
821.3	0.0197	0.0184	1.98E-02	8.55E-02	1.99E-02	3.51E-02	3.89E-02	5.90E-02	1.50E-02	2.96E-02	3.65E-02	8.17E-02
821.5	0.0197	0.0184	1.98E-02	8.55E-02	1.99E-02	3.51E-02	3.89E-02	5.90E-02	1.50E-02	2.96E-02	3.64E-02	8.17E-02
821.8	0.0197	0.0185	1.98E-02	8.56E-02	1.99E-02	3.50E-02	3.88E-02	5.90E-02	1.50E-02	2.96E-02	3.64E-02	8.18E-02
822	0.0197	0.0185	1.98E-02	8.57E-02	1.99E-02	3.49E-02	3.88E-02	5.90E-02	1.50E-02	2.96E-02	3.64E-02	8.17E-02
822.3	0.0197	0.0185	1.98E-02	8.57E-02	1.99E-02	3.48E-02	3.87E-02	5.90E-02	1.50E-02	2.96E-02	3.64E-02	8.18E-02
822.5	0.0197	0.0185	1.98E-02	8.58E-02	1.99E-02	3.48E-02	3.87E-02	5.90E-02	1.50E-02	2.95E-02	3.63E-02	8.18E-02
822.7	0.0197	0.0184	1.98E-02	8.58E-02	1.99E-02	3.47E-02	3.86E-02	5.90E-02	1.50E-02	2.95E-02	3.63E-02	8.18E-02
823	0.0197	0.0184	1.97E-02	8.59E-02	1.99E-02	3.46E-02	3.85E-02	5.90E-02	1.50E-02	2.95E-02	3.63E-02	8.18E-02
823.2	0.0197	0.0184	1.97E-02	8.59E-02	1.99E-02	3.46E-02	3.85E-02	5.90E-02	1.50E-02	2.95E-02	3.63E-02	8.19E-02
823.5	0.0197	0.0184	1.97E-02	8.59E-02	1.99E-02	3.45E-02	3.84E-02	5.90E-02	1.51E-02	2.95E-02	3.63E-02	8.19E-02
823.7	0.0197	0.0184	1.97E-02	8.60E-02	1.98E-02	3.44E-02	3.83E-02	5.90E-02	1.51E-02	2.95E-02	3.63E-02	8.20E-02
824	0.0197	0.0184	1.97E-02	8.60E-02	1.98E-02	3.44E-02	3.83E-02	5.90E-02	1.51E-02	2.95E-02	3.63E-02	8.20E-02
824.2	0.0197	0.0184	1.97E-02	8.60E-02	1.98E-02	3.43E-02	3.82E-02	5.90E-02	1.51E-02	2.94E-02	3.62E-02	8.20E-02
824.4	0.0197	0.0184	1.97E-02	8.60E-02	1.98E-02	3.42E-02	3.81E-02	5.90E-02	1.51E-02	2.94E-02	3.62E-02	8.20E-02
824.7	0.0198	0.0184	1.97E-02	8.61E-02	1.98E-02	3.41E-02	3.81E-02	5.89E-02	1.51E-02	2.94E-02	3.61E-02	8.20E-02
824.9	0.0198	0.0184	1.97E-02	8.61E-02	1.97E-02	3.40E-02	3.80E-02	5.89E-02	1.51E-02	2.94E-02	3.61E-02	8.20E-02
825.2	0.0198	0.0184	1.97E-02	8.62E-02	1.97E-02	3.39E-02	3.80E-02	5.89E-02	1.51E-02	2.94E-02	3.61E-02	8.21E-02
825.4	0.0198	0.0184	1.97E-02	8.62E-02	1.97E-02	3.39E-02	3.79E-02	5.89E-02	1.51E-02	2.94E-02	3.60E-02	8.21E-02
825.6	0.0198	0.0184	1.97E-02	8.63E-02	1.97E-02	3.38E-02	3.79E-02	5.89E-02	1.52E-02	2.94E-02	3.60E-02	8.22E-02
825.9	0.0198	0.0184	1.97E-02	8.63E-02	1.97E-02	3.38E-02	3.78E-02	5.89E-02	1.52E-02	2.94E-02	3.61E-02	8.22E-02
826.1	0.0198	0.0184	1.97E-02	8.63E-02	1.97E-02	3.37E-02	3.78E-02	5.89E-02	1.52E-02	2.94E-02	3.61E-02	8.23E-02
826.4	0.0198	0.0184	1.97E-02	8.63E-02	1.97E-02	3.36E-02	3.77E-02	5.89E-02	1.53E-02	2.94E-02	3.61E-02	8.23E-02
826.6	0.0198	0.0184	1.97E-02	8.64E-02	1.97E-02	3.36E-02	3.77E-02	5.89E-02	1.53E-02	2.94E-02	3.61E-02	8.24E-02
826.8	0.0198	0.0184	1.97E-02	8.64E-02	1.97E-02	3.35E-02	3.76E-02	5.89E-02	1.53E-02	2.94E-02	3.61E-02	8.24E-02
827.1	0.0198	0.0184	1.97E-02	8.65E-02	1.97E-02	3.34E-02	3.75E-02	5.89E-02	1.53E-02	2.94E-02	3.61E-02	8.24E-02
827.3	0.0198	0.0184	1.97E-02	8.65E-02	1.97E-02	3.33E-02	3.75E-02	5.89E-02	1.53E-02	2.94E-02	3.61E-02	8.24E-02
827.6	0.0199	0.0184	1.97E-02	8.66E-02	1.97E-02	3.33E-02	3.74E-02	5.89E-02	1.52E-02	2.94E-02	3.60E-02	8.24E-02
827.8	0.0199	0.0184	1.97E-02	8.66E-02	1.97E-02	3.32E-02	3.73E-02	5.89E-02	1.52E-02	2.94E-02	3.60E-02	8.24E-02
828	0.0199	0.0185	1.97E-02	8.67E-02	1.97E-02	3.31E-02	3.72E-02	5.89E-02	1.52E-02	2.94E-02	3.60E-02	8.24E-02
828.3	0.0199	0.0185	1.97E-02	8.67E-02	1.97E-02	3.30E-02	3.72E-02	5.89E-02	1.52E-02	2.94E-02	3.59E-02	8.23E-02
828.5	0.0199	0.0185	1.97E-02	8.68E-02	1.97E-02	3.30E-02	3.71E-02	5.89E-02	1.52E-02	2.94E-02	3.59E-02	8.24E-02
828.8	0.0199	0.0185	1.97E-02	8.68E-02	1.97E-02	3.29E-02	3.70E-02	5.90E-02	1.53E-02	2.94E-02	3.59E-02	8.23E-02
829	0.0199	0.0185	1.97E-02	8.69E-02	1.97E-02	3.29E-02	3.70E-02	5.90E-02	1.53E-02	2.94E-02	3.59E-02	8.24E-02
829.3	0.0199	0.0185	1.97E-02	8.70E-02	1.97E-02	3.28E-02	3.69E-02	5.90E-02	1.53E-02	2.94E-02	3.59E-02	8.24E-02
829.5	0.0199	0.0185	1.97E-02	8.71E-02	1.98E-02	3.28E-02	3.69E-02	5.90E-02	1.53E-02	2.94E-02	3.58E-02	8.25E-02
829.7	0.0199	0.0185	1.97E-02	8.71E-02	1.98E-02	3.27E-02	3.68E-02	5.90E-02	1.53E-02	2.94E-02	3.58E-02	8.25E-02
830	0.0199	0.0185	1.97E-02	8.72E-02	1.98E-02	3.27E-02	3.67E-02	5.90E-02	1.53E-02	2.94E-02	3.58E-02	8.26E-02
830.2	0.0199	0.0185	1.97E-02	8.72E-02	1.98E-02	3.26E-02	3.66E-02	5.90E-02	1.53E-02	2.94E-02	3.58E-02	8.26E-02
830.5	0.0199	0.0185	1.97E-02	8.73E-02	1.98E-02	3.25E-02	3.66E-02	5.90E-02	1.53E-02	2.94E-02	3.58E-02	8.27E-02
830.7	0.0199	0.0185	1.97E-02	8.74E-02	1.98E-02	3.24E-02	3.65E-02	5.90E-02	1.53E-02	2.94E-02	3.58E-02	8.27E-02
830.9	0.0199	0.0185	1.97E-02	8.75E-02	1.98E-02	3.23E-02	3.64E-02	5.89E-02	1.53E-02	2.94E-02	3.58E-02	8.27E-02
831.2	0.0199	0.0185	1.97E-02	8.75E-02	1.98E-02	3.22E-02	3.63E-02	5.89E-02	1.53E-02	2.94E-02	3.57E-02	8.27E-02
831.4	0.0199	0.0185	1.97E-02	8.76E-02	1.98E-02	3.22E-02	3.62E-02	5.89E-02	1.53E-02	2.94E-02	3.57E-02	8.28E-02
831.7	0.0199	0.0185	1.97E-02	8.76E-02	1.98E-02	3.21E-02	3.62E-02	5.89E-02	1.53E-02	2.94E-02	3.57E-02	8.28E-02
831.9	0.0199	0.0185	1.97E-02	8.77E-02	1.99E-02	3.20E-02	3.61E-02	5.89E-02	1.53E-02	2.94E-02	3.57E-02	8.28E-02
832.1	0.0199	0.0185	1.97E-02	8.78E-02	1.99E-02	3.19E-02	3.61E-02	5.89E-02	1.53E-02	2.94E-02	3.57E-02	8.28E-02
832.4	0.0199	0.0185	1.97E-02	8.79E-02	1.99E-02	3.19E-02	3.60E-02	5.89E-02	1.54E-02	2.94E-02	3.57E-02	8.29E-02
832.6	0.0199	0.0185	1.98E-02	8.79E-02	1.99E-02	3.18E-02	3.60E-02	5.90E-02	1.54E-02	2.94E-02	3.57E-02	8.29E-02
832.9	0.02	0.0185	1.98E-02	8.80E-02	1.99E-02	3.17E-02	3.59E-02	5.90E-02	1.54E-02	2.94E-02	3.57E-02	8.29E-02
833.1	0.02	0.0185	1.98E-02	8.80E-02	1.99E-02	3.17E-02	3.59E-02	5.90E-02	1.54E-02	2.94E-02	3.56E-02	8.29E-02
833.4	0.02	0.0186	1.98E-02	8.80E-02	1.99E-02	3.16E-02	3.58E-02	5.90E-02	1.54E-02	2.94E-02	3.56E-02	8.30E-02
833.6	0.02	0.0186	1.98E-02	8.80E-02	2.00E-02	3.15E-02	3.58E-02	5.90E-02	1.54E-02	2.94E-02	3.56E-02	8.30E-02
833.8	0.02	0.0186	1.98E-02	8.81E-02	2.00E-02	3.15E-02	3.57E-02	5.90E-02	1.54E-02	2.94E-02	3.56E-02	8.30E-02
834.1	0.02	0.0186	1.99E-02	8.81E-02	2.00E-02	3.14E-02	3.57E-02	5.90E-02	1.54E-02	2.94E-02	3.56E-02	8.30E-02
834.3	0.02	0.0186	1.99E-02	8.82E-02	2.00E-02	3.13E-02	3.56E-02	5.90E-02	1.53E-02	2.94E-02	3.55E-02	8.31E-02
834.6	0.02	0.0186	1.99E-02	8.82E-02	2.00E-02	3.12E-02	3.55E-02	5.89E-02	1.53E-02	2.94E-02	3.55E-02	8.31E-02
834.8	0.0201	0.0186	1.99E-02	8.83E-02	2.00E-02	3.12E-02	3.55E-02	5.89E-02	1.53E-02	2.94E-02	3.55E-02	8.32E-02
835	0.0201	0.0186	1.99E-02	8.84E-02	2.01E-02	3.11E-02	3.54E-02	5.89E-02	1.54E-02	2.94E-02	3.55E-02	8.32E-02
835.3	0.0201	0.0186	1.99E-02	8.85E-02	2.01E-02	3.10E-02	3.53E-02	5.89E-02	1.54E-02	2.94E-02	3.55E-02	8.32E-02
835.5	0.0201	0.0186	1.99E-02	8.85E-02	2.01E-02	3.10E-02	3.52E-02	5.89E-02	1.54E-02	2.94E-02	3.55E-02	8.32E-02
835.8	0.0201	0.0186	1.99E-02	8.85E-02	2.01E-02	3.09E-02	3.51E-02	5.89E-02	1.54E-02	2.94E-02	3.55E-02	8.32E-02
836	0.0201	0.0186	1.99E-02	8.85E-02	2.01E-02	3.08E-02	3.51E-02	5.89E-02	1.54E-02	2.94E-02	3.55E-02	8.32E-02
836.2	0.02	0.0186	1.98E-02	8.86E-02	2.01E-02	3.07E-02	3.50E-02	5.89E-02	1.54E-02	2.93E-02	3.55E-02	8.32E-02
836.5	0.02	0.0186	1.98E-02	8.86E-02	2.01E-02	3.07E-02	3.49E-02	5.89E-02	1.54E-02	2.93E-02	3.54E-02	8.32E-02
836.7	0.02	0.0186	1.98E-02	8.86E-02	2.01E-02	3.06E-02	3.48E-02	5.89E-02	1.54E-02	2.93E-02	3.54E-02	8.32E-02
837	0.02	0.0186	1.98E-02	8.86E-02	2.01E-02	3.05E-02	3.47E-02	5.89E-02	1.53E-02	2.93E-02	3.54E-02	8.32E-02
837.2	0.02	0.0186	1.98E-02	8.86E-02	2.01E-02	3.04E-02	3.47E-02	5.89E-02	1.53E-02	2.92E-02	3.54E-02	8.32E-02
837.5	0.02	0.0186	1.98E-02	8.86E-02	2.01E-02	3.03E-02	3.46E-02	5.89E-02	1.53E-02	2.92E-02	3.53E-02	8.33E-02
837.7	0.02	0.0186	1.98E-02	8.87E-02	2.01E-02	3.03E-02	3.45E-02	5.88E-02	1.53E-02	2.92E-02	3.53E-02	8.33E-02
837.9	0.02	0.0186	1.98E-02	8.87E-02	2.01E-02	3.02E-02	3.45E-02	5.88E-02	1.53E-02	2.92E-02	3.53E-02	8.33E-02
838.2	0.02	0.0186	1.99E-02	8.88E-02	2.01E-02	3.01E-02	3.44E-02	5.88E-02	1.53E-02	2.92E-02	3.53E-02	8.34E-02
838.4	0.02	0.0186	1.99E-02	8.88E-02	2.01E-02	3.00E-02	3.43E-02	5.88E-02	1.53E-02	2.92E-02	3.52E-02	8.34E-02
838.7	0.02	0.0186	1.99E-02	8.89E-02	2.01E-02	3.00E-02	3.43E-02	5.88E-02	1.53E-02	2.92E-02	3.52E-02	8.34E-02
838.9	0.02	0.0186	1.99E-02	8.89E-02	2.01E-02	2.99E-02	3.42E-02	5.88E-02	1.53E-02	2.92E-02	3.52E-02	8.34E-02
839.1	0.0201	0.0186	1.99E-02	8.90E-02	2.01E-02	2.98E-02	3.42E-02	5.88E-02	1.53E-02	2.93E-02	3.52E-02	8.34E-02
839.4	0.0201	0.0186	1.99E-02	8.90E-02	2.01E-02	2.98E-02	3.41E-02	5.89E-02	1.54E-02	2.93E-02	3.52E-02	8.34E-02
839.6	0.0201	0.0186	2.00E-02	8.91E-02	2.02E-02	2.97E-02	3.41E-02	5.89E-02	1.54E-02	2.93E-02	3.52E-02	8.34E-02
839.9	0.0201	0.0187	2.00E-02	8.91E-02	2.02E-02	2.96E-02	3.40E-02	5.89E-02	1.54E-02	2.93E-02	3.52E-02	8.34E-02
840.1	0.0201	0.0187	2.00E-02	8.91E-02	2.02E-02	2.96E-02	3.39E-02	5.89E-02	1.54E-02	2.93E-02	3.52E-02	8.34E-02
840.3	0.0201	0.0187	2.00E-02	8.91E-02	2.02E-02	2.95E-02	3.39E-02	5.89E-02	1.54E-02	2.93E-02	3.51E-02	8.34E-02
840.6	0.0201	0.0187	2.00E-02	8.92E-02	2.02E-02	2.94E-02	3.38E-02	5.89E-02	1.54E-02	2.93E-02	3.51E-02	8.35E-02
840.8	0.0201	0.0187	2.00E-02	8.91E-02	2.02E-02	2.93E-02	3.37E-02	5.89E-02	1.54E-02	2.93E-02	3.50E-02	8.34E-02
841.1	0.02	0.0187	2.00E-02	8.92E-02	2.02E-02	2.92E-02	3.36E-02	5.89E-02	1.54E-02	2.93E-02	3.50E-02	8.35E-02
841.3	0.02	0.0187	2.00E-02	8.91E-02	2.02E-02	2.92E-02	3.35E-02	5.89E-02	1.54E-02	2.93E-02	3.50E-02	8.35E-02
841.5	0.02	0.0187	2.00E-02	8.92E-02	2.02E-02	2.91E-02	3.35E-02	5.89E-02	1.53E-02	2.93E-02	3.49E-02	8.35E-02
841.8	0.02	0.0187	2.00E-02	8.92E-02	2.02E-02	2.90E-02	3.34E-02	5.89E-02	1.53E-02	2.93E-02	3.49E-02	8.35E-02
842	0.02	0.0187	2.00E-02	8.92E-02	2.02E-02	2.89E-02	3.33E-02	5.89E-02	1.53E-02	2.93E-02	3.49E-02	8.35E-02
842.3	0.02	0.0187	2.00E-02	8.93E-02	2.02E-02	2.89E-02	3.32E-02	5.89E-02	1.53E-02	2.93E-02	3.49E-02	8.35E-02
842.5	0.02	0.0188	2.00E-02	8.93E-02	2.01E-02	2.88E-02	3.32E-02	5.89E-02	1.53E-02	2.93E-02	3.49E-02	8.36E-02
842.8	0.02	0.0188	2.00E-02	8.93E-02	2.01E-02	2.88E-02	3.31E-02	5.89E-02	1.53E-02	2.93E-02	3.49E-02	8.36E-02
843	0.02	0.0188	2.01E-02	8.94E-02	2.01E-02	2.87E-02	3.30E-02	5.89E-02	1.53E-02	2.93E-02	3.49E-02	8.37E-02
843.2	0.02	0.0188	2.01E-02	8.94E-02	2.02E-02	2.87E-02	3.30E-02	5.90E-02	1.53E-02	2.94E-02	3.49E-02	8.37E-02
843.5	0.02	0.0188	2.01E-02	8.94E-02	2.02E-02	2.86E-02	3.29E-02	5.90E-02	1.54E-02	2.94E-02	3.49E-02	8.37E-02
843.7	0.02	0.0188	2.01E-02	8.94E-02	2.02E-02	2.86E-02	3.29E-02	5.90E-02	1.54E-02	2.94E-02	3.49E-02	8.37E-02
844	0.02	0.0188	2.01E-02	8.94E-02	2.02E-02	2.85E-02	3.28E-02	5.90E-02	1.54E-02	2.94E-02	3.49E-02	8.38E-02
844.2	0.0201	0.0188	2.01E-02	8.94E-02	2.02E-02	2.84E-02	3.27E-02	5.90E-02	1.54E-02	2.94E-02	3.49E-02	8.38E-02
844.4	0.0201	0.0188	2.01E-02	8.95E-02	2.02E-02	2.84E-02	3.27E-02	5.90E-02	1.54E-02	2.94E-02	3.49E-02	8.38E-02
844.7	0.0201	0.0188	2.01E-02	8.95E-02	2.02E-02	2.83E-02	3.26E-02	5.90E-02	1.54E-02	2.94E-02	3.49E-02	8.38E-02
844.9	0.0201	0.0188	2.01E-02	8.95E-02	2.02E-02	2.82E-02	3.25E-02	5.90E-02	1.54E-02	2.94E-02	3.49E-02	8.39E-02
845.2	0.0201	0.0188	2.01E-02	8.96E-02	2.02E-02	2.82E-02	3.24E-02	5.90E-02	1.54E-02	2.94E-02	3.49E-02	8.39E-02
845.4	0.0201	0.0188	2.01E-02	8.96E-02	2.02E-02	2.81E-02	3.23E-02	5.89E-02	1.54E-02	2.94E-02	3.49E-02	8.40E-02
845.6	0.0201	0.0188	2.01E-02	8.96E-02	2.02E-02	2.80E-02	3.23E-02	5.89E-02	1.54E-02	2.94E-02	3.49E-02	8.40E-02
845.9	0.0201	0.0188	2.02E-02	8.97E-02	2.01E-02	2.79E-02	3.22E-02	5.89E-02	1.53E-02	2.94E-02	3.49E-02	8.40E-02
846.1	0.0202	0.0188	2.02E-02	8.97E-02	2.01E-02	2.79E-02	3.21E-02	5.89E-02	1.53E-02	2.94E-02	3.49E-02	8.40E-02
846.4	0.0202	0.0188	2.02E-02	8.97E-02	2.01E-02	2.78E-02	3.21E-02	5.89E-02	1.53E-02	2.94E-02	3.49E-02	8.40E-02
846.6	0.0202	0.0189	2.02E-02	8.98E-02	2.01E-02	2.77E-02	3.20E-02	5.89E-02	1.53E-02	2.94E-02	3.49E-02	8.40E-02
846.9	0.0202	0.0189	2.03E-02	8.98E-02	2.01E-02	2.76E-02	3.20E-02	5.89E-02	1.53E-02	2.94E-02	3.49E-02	8.41E-02
847.1	0.0203	0.0189	2.03E-02	8.98E-02	2.01E-02	2.76E-02	3.19E-02	5.89E-02	1.53E-02	2.94E-02	3.49E-02	8.41E-02
847.3	0.0203	0.0189	2.03E-02	8.99E-02	2.01E-02	2.75E-02	3.19E-02	5.89E-02	1.53E-02	2.94E-02	3.49E-02	8.41E-02
847.6	0.0203	0.0189	2.03E-02	8.99E-02	2.01E-02	2.75E-02	3.18E-02	5.89E-02	1.53E-02	2.94E-02	3.48E-02	8.41E-02
847.8	0.0203	0.0189	2.04E-02	9.00E-02	2.01E-02	2.74E-02	3.17E-02	5.89E-02	1.53E-02	2.94E-02	3.48E-02	8.41E-02
848.1	0.0203	0.019	2.04E-02	9.00E-02	2.01E-02	2.74E-02	3.17E-02	5.89E-02	1.53E-02	2.94E-02	3.48E-02	8.41E-02
848.3	0.0203	0.019	2.04E-02	9.01E-02	2.01E-02	2.73E-02	3.16E-02	5.89E-02	1.53E-02	2.94E-02	3.48E-02	8.42E-02
848.5	0.0203	0.019	2.04E-02	9.01E-02	2.01E-02	2.73E-02	3.16E-02	5.89E-02	1.53E-02	2.94E-02	3.48E-02	8.42E-02
848.8	0.0203	0.019	2.05E-02	9.01E-02	2.01E-02	2.72E-02	3.15E-02	5.89E-02	1.53E-02	2.94E-02	3.48E-02	8.42E-02
849	0.0203	0.019	2.05E-02	9.01E-02	2.01E-02	2.72E-02	3.15E-02	5.90E-02	1.53E-02	2.94E-02	3.48E-02	8.42E-02
849.3	0.0203	0.019	2.05E-02	9.02E-02	2.01E-02	2.71E-02	3.14E-02	5.90E-02	1.53E-02	2.94E-02	3.48E-02	8.43E-02
849.5	0.0203	0.019	2.05E-02	9.02E-02	2.01E-02	2.71E-02	3.14E-02	5.90E-02	1.53E-02	2.94E-02	3.48E-02	8.43E-02
849.7	0.0202	0.019	2.04E-02	9.02E-02	2.01E-02	2.71E-02	3.13E-02	5.90E-02	1.53E-02	2.94E-02	3.48E-02	8.43E-02
850	0.0202	0.019	2.05E-02	9.02E-02	2.01E-02	2.70E-02	3.13E-02	5.90E-02	1.53E-02	2.95E-02	3.49E-02	8.43E-02
850.2	0.0203	0.0191	2.05E-02	9.03E-02	2.01E-02	2.70E-02	3.13E-02	5.90E-02	1.53E-02	2.95E-02	3.49E-02	8.44E-02
850.5	0.0203	0.0191	2.05E-02	9.03E-02	2.01E-02	2.70E-02	3.12E-02	5.90E-02	1.54E-02	2.95E-02	3.49E-02	8.44E-02
850.7	0.0203	0.0191	2.05E-02	9.03E-02	2.01E-02	2.70E-02	3.12E-02	5.90E-02	1.54E-02	2.95E-02	3.49E-02	8.44E-02
851	0.0203	0.0191	2.05E-02	9.04E-02	2.01E-02	2.69E-02	3.12E-02	5.90E-02	1.54E-02	2.95E-02	3.49E-02	8.44E-02
851.2	0.0203	0.0191	2.06E-02	9.04E-02	2.01E-02	2.69E-02	3.12E-02	5.90E-02	1.54E-02	2.96E-02	3.49E-02	8.44E-02
851.4	0.0203	0.0191	2.06E-02	9.05E-02	2.01E-02	2.69E-02	3.11E-02	5.90E-02	1.54E-02	2.96E-02	3.50E-02	8.44E-02
851.7	0.0203	0.0191	2.06E-02	9.05E-02	2.01E-02	2.68E-02	3.11E-02	5.90E-02	1.54E-02	2.96E-02	3.50E-02	8.45E-02
851.9	0.0204	0.0191	2.07E-02	9.05E-02	2.01E-02	2.68E-02	3.11E-02	5.90E-02	1.54E-02	2.96E-02	3.50E-02	8.45E-02
852.2	0.0204	0.0191	2.07E-02	9.06E-02	2.01E-02	2.67E-02	3.10E-02	5.90E-02	1.54E-02	2.97E-02	3.50E-02	8.45E-02
852.4	0.0204	0.0191	2.07E-02	9.06E-02	2.01E-02	2.67E-02	3.10E-02	5.90E-02	1.54E-02	2.97E-02	3.50E-02	8.45E-02
852.6	0.0204	0.0192	2.08E-02	9.07E-02	2.01E-02	2.67E-02	3.10E-02	5.90E-02	1.54E-02	2.97E-02	3.50E-02	8.45E-02
852.9	0.0204	0.0192	2.08E-02	9.07E-02	2.01E-02	2.66E-02	3.09E-02	5.91E-02	1.54E-02	2.97E-02	3.51E-02	8.45E-02
853.1	0.0204	0.0192	2.09E-02	9.08E-02	2.01E-02	2.66E-02	3.09E-02	5.91E-02	1.55E-02	2.97E-02	3.51E-02	8.46E-02
853.4	0.0204	0.0192	2.09E-02	9.08E-02	2.01E-02	2.66E-02	3.08E-02	5.91E-02	1.55E-02	2.97E-02	3.51E-02	8.46E-02
853.6	0.0204	0.0193	2.10E-02	9.08E-02	2.01E-02	2.65E-02	3.08E-02	5.91E-02	1.55E-02	2.97E-02	3.51E-02	8.46E-02
853.8	0.0204	0.0193	2.10E-02	9.09E-02	2.01E-02	2.65E-02	3.08E-02	5.91E-02	1.55E-02	2.97E-02	3.52E-02	8.46E-02
854.1	0.0205	0.0193	2.10E-02	9.09E-02	2.01E-02	2.65E-02	3.08E-02	5.91E-02	1.55E-02	2.97E-02	3.52E-02	8.47E-02
854.3	0.0205	0.0194	2.11E-02	9.10E-02	2.01E-02	2.64E-02	3.07E-02	5.91E-02	1.55E-02	2.97E-02	3.53E-02	8.47E-02
854.6	0.0205	0.0194	2.11E-02	9.11E-02	2.00E-02	2.64E-02	3.07E-02	5.91E-02	1.55E-02	2.97E-02	3.53E-02	8.47E-02
854.8	0.0205	0.0194	2.11E-02	9.11E-02	2.00E-02	2.64E-02	3.07E-02	5.91E-02	1.55E-02	2.97E-02	3.53E-02	8.47E-02
855	0.0205	0.0194	2.11E-02	9.12E-02	2.00E-02	2.64E-02	3.06E-02	5.91E-02	1.55E-02	2.97E-02	3.54E-02	8.48E-02
855.3	0.0206	0.0195	2.11E-02	9.12E-02	2.00E-02	2.64E-02	3.06E-02	5.91E-02	1.55E-02	2.97E-02	3.54E-02	8.48E-02
855.5	0.0206	0.0195	2.12E-02	9.13E-02	2.00E-02	2.64E-02	3.06E-02	5.91E-02	1.55E-02	2.97E-02	3.54E-02	8.48E-02
855.8	0.0206	0.0195	2.12E-02	9.13E-02	2.00E-02	2.63E-02	3.06E-02	5.91E-02	1.54E-02	2.97E-02	3.54E-02	8.48E-02
856	0.0206	0.0195	2.12E-02	9.14E-02	2.00E-02	2.63E-02	3.06E-02	5.91E-02	1.54E-02	2.97E-02	3.55E-02	8.49E-02
856.3	0.0206	0.0195	2.12E-02	9.13E-02	2.00E-02	2.63E-02	3.06E-02	5.91E-02	1.54E-02	2.97E-02	3.55E-02	8.49E-02
856.5	0.0206	0.0195	2.12E-02	9.14E-02	2.00E-02	2.63E-02	3.06E-02	5.91E-02	1.55E-02	2.98E-02	3.55E-02	8.49E-02
856.7	0.0206	0.0195	2.12E-02	9.13E-02	2.00E-02	2.63E-02	3.06E-02	5.91E-02	1.55E-02	2.98E-02	3.56E-02	8.49E-02
857	0.0206	0.0196	2.12E-02	9.14E-02	2.00E-02	2.63E-02	3.06E-02	5.92E-02	1.55E-02	2.98E-02	3.56E-02	8.50E-02
857.2	0.0206	0.0196	2.13E-02	9.14E-02	2.00E-02	2.63E-02	3.06E-02	5.92E-02	1.55E-02	2.98E-02	3.57E-02	8.50E-02
857.5	0.0206	0.0196	2.13E-02	9.14E-02	2.00E-02	2.63E-02	3.06E-02	5.92E-02	1.56E-02	2.98E-02	3.57E-02	8.51E-02
857.7	0.0206	0.0197	2.13E-02	9.14E-02	2.00E-02	2.63E-02	3.06E-02	5.92E-02	1.56E-02	2.98E-02	3.57E-02	8.51E-02
857.9	0.0206	0.0197	2.14E-02	9.15E-02	2.00E-02	2.63E-02	3.06E-02	5.92E-02	1.56E-02	2.99E-02	3.58E-02	8.51E-02
858.2	0.0206	0.0197	2.15E-02	9.15E-02	2.00E-02	2.63E-02	3.06E-02	5.92E-02	1.57E-02	2.99E-02	3.58E-02	8.51E-02
858.4	0.0207	0.0198	2.15E-02	9.16E-02	2.00E-02	2.63E-02	3.06E-02	5.93E-02	1.57E-02	2.99E-02	3.58E-02	8.52E-02
858.7	0.0207	0.0198	2.16E-02	9.17E-02	2.00E-02	2.63E-02	3.06E-02	5.93E-02	1.57E-02	2.99E-02	3.59E-02	8.52E-02
858.9	0.0207	0.0198	2.17E-02	9.18E-02	2.00E-02	2.63E-02	3.06E-02	5.93E-02	1.57E-02	2.99E-02	3.59E-02	8.52E-02
859.1	0.0208	0.0199	2.18E-02	9.19E-02	2.00E-02	2.63E-02	3.06E-02	5.93E-02	1.58E-02	2.99E-02	3.60E-02	8.52E-02
859.4	0.0208	0.0199	2.18E-02	9.20E-02	2.00E-02	2.63E-02	3.06E-02	5.93E-02	1.58E-02	2.99E-02	3.60E-02	8.53E-02
859.6	0.0208	0.0199	2.19E-02	9.20E-02	2.00E-02	2.63E-02	3.06E-02	5.94E-02	1.58E-02	2.99E-02	3.61E-02	8.53E-02
859.9	0.0208	0.02	2.19E-02	9.21E-02	2.00E-02	2.63E-02	3.06E-02	5.94E-02	1.58E-02	2.99E-02	3.61E-02	8.53E-02
860.1	0.0209	0.02	2.19E-02	9.22E-02	2.00E-02	2.63E-02	3.06E-02	5.94E-02	1.58E-02	2.99E-02	3.62E-02	8.53E-02
860.4	0.0209	0.02	2.20E-02	9.22E-02	2.00E-02	2.63E-02	3.06E-02	5.94E-02	1.58E-02	2.99E-02	3.62E-02	8.54E-02
860.6	0.0209	0.02	2.20E-02	9.22E-02	2.00E-02	2.63E-02	3.06E-02	5.94E-02	1.58E-02	2.99E-02	3.62E-02	8.54E-02
860.8	0.0209	0.0201	2.20E-02	9.23E-02	2.00E-02	2.63E-02	3.07E-02	5.94E-02	1.59E-02	2.99E-02	3.63E-02	8.54E-02
861.1	0.0209	0.0201	2.21E-02	9.23E-02	2.00E-02	2.63E-02	3.07E-02	5.95E-02	1.59E-02	2.99E-02	3.63E-02	8.54E-02
861.3	0.0209	0.0201	2.21E-02	9.23E-02	2.00E-02	2.63E-02	3.07E-02	5.95E-02	1.59E-02	2.99E-02	3.63E-02	8.55E-02
861.6	0.0209	0.0202	2.21E-02	9.24E-02	2.00E-02	2.63E-02	3.07E-02	5.95E-02	1.59E-02	2.99E-02	3.64E-02	8.55E-02
861.8	0.0209	0.0202	2.22E-02	9.24E-02	2.00E-02	2.63E-02	3.07E-02	5.95E-02	1.59E-02	2.99E-02	3.64E-02	8.55E-02
862	0.0209	0.0202	2.22E-02	9.25E-02	1.99E-02	2.63E-02	3.07E-02	5.95E-02	1.59E-02	2.99E-02	3.64E-02	8.55E-02
862.3	0.0209	0.0203	2.23E-02	9.25E-02	1.99E-02	2.63E-02	3.07E-02	5.95E-02	1.60E-02	2.98E-02	3.64E-02	8.56E-02
862.5	0.021	0.0203	2.24E-02	9.26E-02	1.99E-02	2.63E-02	3.07E-02	5.95E-02	1.60E-02	2.98E-02	3.64E-02	8.55E-02
862.8	0.021	0.0204	2.24E-02	9.27E-02	1.99E-02	2.63E-02	3.07E-02	5.95E-02	1.60E-02	2.98E-02	3.65E-02	8.56E-02
863	0.021	0.0204	2.25E-02	9.27E-02	1.99E-02	2.63E-02	3.07E-02	5.95E-02	1.60E-02	2.98E-02	3.65E-02	8.55E-02
863.2	0.021	0.0204	2.25E-02	9.28E-02	1.99E-02	2.63E-02	3.08E-02	5.95E-02	1.60E-02	2.98E-02	3.65E-02	8.56E-02
863.5	0.0211	0.0205	2.26E-02	9.28E-02	1.98E-02	2.63E-02	3.08E-02	5.96E-02	1.61E-02	2.99E-02	3.66E-02	8.56E-02
863.7	0.0211	0.0205	2.26E-02	9.29E-02	1.98E-02	2.63E-02	3.08E-02	5.96E-02	1.61E-02	2.99E-02	3.66E-02	8.56E-02
864	0.0211	0.0205	2.27E-02	9.30E-02	1.98E-02	2.64E-02	3.08E-02	5.96E-02	1.61E-02	2.99E-02	3.67E-02	8.56E-02
864.2	0.0211	0.0206	2.27E-02	9.30E-02	1.98E-02	2.64E-02	3.09E-02	5.96E-02	1.62E-02	2.99E-02	3.67E-02	8.56E-02
864.4	0.0211	0.0206	2.28E-02	9.31E-02	1.98E-02	2.64E-02	3.09E-02	5.96E-02	1.62E-02	2.99E-02	3.68E-02	8.56E-02
864.7	0.0212	0.0207	2.28E-02	9.32E-02	1.98E-02	2.64E-02	3.10E-02	5.97E-02	1.62E-02	2.99E-02	3.68E-02	8.56E-02
864.9	0.0212	0.0207	2.29E-02	9.32E-02	1.98E-02	2.65E-02	3.10E-02	5.97E-02	1.63E-02	2.99E-02	3.69E-02	8.56E-02
865.2	0.0212	0.0207	2.29E-02	9.33E-02	1.98E-02	2.65E-02	3.10E-02	5.97E-02	1.63E-02	2.99E-02	3.69E-02	8.57E-02
865.4	0.0212	0.0208	2.30E-02	9.33E-02	1.98E-02	2.65E-02	3.10E-02	5.97E-02	1.64E-02	2.99E-02	3.69E-02	8.57E-02
865.7	0.0213	0.0208	2.31E-02	9.34E-02	1.98E-02	2.65E-02	3.11E-02	5.97E-02	1.64E-02	2.99E-02	3.70E-02	8.57E-02
865.9	0.0213	0.0209	2.31E-02	9.34E-02	1.97E-02	2.65E-02	3.11E-02	5.98E-02	1.64E-02	2.99E-02	3.70E-02	8.57E-02
866.1	0.0213	0.0209	2.32E-02	9.35E-02	1.97E-02	2.65E-02	3.11E-02	5.98E-02	1.65E-02	2.99E-02	3.70E-02	8.57E-02
866.4	0.0214	0.0209	2.33E-02	9.35E-02	1.97E-02	2.65E-02	3.11E-02	5.98E-02	1.65E-02	2.99E-02	3.71E-02	8.57E-02
866.6	0.0214	0.021	2.34E-02	9.36E-02	1.96E-02	2.65E-02	3.12E-02	5.99E-02	1.65E-02	2.99E-02	3.71E-02	8.58E-02
866.9	0.0215	0.0211	2.35E-02	9.36E-02	1.96E-02	2.65E-02	3.12E-02	5.99E-02	1.66E-02	2.99E-02	3.71E-02	8.58E-02
867.1	0.0215	0.0211	2.36E-02	9.37E-02	1.96E-02	2.65E-02	3.12E-02	5.99E-02	1.66E-02	3.00E-02	3.71E-02	8.59E-02
867.3	0.0215	0.0212	2.37E-02	9.37E-02	1.96E-02	2.65E-02	3.13E-02	6.00E-02	1.66E-02	3.00E-02	3.72E-02	8.59E-02
867.6	0.0216	0.0212	2.37E-02	9.38E-02	1.96E-02	2.65E-02	3.13E-02	6.00E-02	1.67E-02	3.00E-02	3.72E-02	8.60E-02
867.8	0.0216	0.0213	2.38E-02	9.38E-02	1.96E-02	2.65E-02	3.13E-02	6.01E-02	1.67E-02	3.00E-02	3.73E-02	8.60E-02
868.1	0.0217	0.0213	2.39E-02	9.39E-02	1.96E-02	2.66E-02	3.14E-02	6.01E-02	1.67E-02	3.00E-02	3.73E-02	8.60E-02
868.3	0.0217	0.0214	2.40E-02	9.40E-02	1.96E-02	2.66E-02	3.14E-02	6.01E-02	1.68E-02	3.00E-02	3.73E-02	8.60E-02
868.5	0.0217	0.0214	2.41E-02	9.41E-02	1.96E-02	2.66E-02	3.15E-02	6.01E-02	1.68E-02	3.00E-02	3.74E-02	8.61E-02
868.8	0.0218	0.0215	2.43E-02	9.42E-02	1.96E-02	2.66E-02	3.15E-02	6.02E-02	1.68E-02	3.00E-02	3.74E-02	8.61E-02
869	0.0218	0.0216	2.44E-02	9.43E-02	1.95E-02	2.66E-02	3.16E-02	6.02E-02	1.68E-02	3.00E-02	3.74E-02	8.61E-02
869.3	0.0219	0.0216	2.46E-02	9.44E-02	1.95E-02	2.66E-02	3.16E-02	6.02E-02	1.68E-02	3.00E-02	3.74E-02	8.62E-02
869.5	0.0219	0.0217	2.47E-02	9.45E-02	1.95E-02	2.67E-02	3.17E-02	6.02E-02	1.69E-02	3.00E-02	3.75E-02	8.62E-02
869.8	0.022	0.0218	2.49E-02	9.46E-02	1.95E-02	2.67E-02	3.17E-02	6.02E-02	1.69E-02	3.00E-02	3.75E-02	8.63E-02
870	0.0221	0.0219	2.51E-02	9.48E-02	1.95E-02	2.67E-02	3.18E-02	6.02E-02	1.69E-02	3.00E-02	3.75E-02	8.64E-02
870.2	0.0221	0.022	2.53E-02	9.49E-02	1.94E-02	2.67E-02	3.18E-02	6.03E-02	1.69E-02	3.00E-02	3.76E-02	8.64E-02
870.5	0.0222	0.0221	2.55E-02	9.50E-02	1.94E-02	2.67E-02	3.19E-02	6.03E-02	1.69E-02	3.00E-02	3.76E-02	8.65E-02
870.7	0.0222	0.0222	2.57E-02	9.52E-02	1.94E-02	2.67E-02	3.19E-02	6.03E-02	1.69E-02	3.00E-02	3.76E-02	8.65E-02
871	0.0223	0.0222	2.59E-02	9.54E-02	1.93E-02	2.67E-02	3.20E-02	6.03E-02	1.70E-02	2.99E-02	3.76E-02	8.66E-02
871.2	0.0223	0.0223	2.61E-02	9.55E-02	1.93E-02	2.67E-02	3.20E-02	6.04E-02	1.70E-02	2.99E-02	3.77E-02	8.66E-02
871.4	0.0224	0.0224	2.63E-02	9.57E-02	1.93E-02	2.67E-02	3.21E-02	6.04E-02	1.70E-02	2.99E-02	3.77E-02	8.66E-02
871.7	0.0224	0.0224	2.65E-02	9.59E-02	1.93E-02	2.68E-02	3.21E-02	6.04E-02	1.70E-02	2.99E-02	3.77E-02	8.66E-02
871.9	0.0224	0.0224	2.67E-02	9.61E-02	1.92E-02	2.68E-02	3.22E-02	6.04E-02	1.70E-02	2.99E-02	3.78E-02	8.66E-02
872.2	0.0224	0.0224	2.69E-02	9.63E-02	1.92E-02	2.68E-02	3.22E-02	6.05E-02	1.71E-02	2.99E-02	3.78E-02	8.66E-02
872.4	0.0225	0.0225	2.70E-02	9.65E-02	1.92E-02	2.68E-02	3.23E-02	6.05E-02	1.71E-02	2.99E-02	3.78E-02	8.66E-02
872.6	0.0225	0.0225	2.72E-02	9.66E-02	1.92E-02	2.69E-02	3.23E-02	6.05E-02	1.71E-02	2.99E-02	3.79E-02	8.66E-02
872.9	0.0225	0.0225	2.73E-02	9.68E-02	1.92E-02	2.69E-02	3.24E-02	6.06E-02	1.72E-02	2.99E-02	3.79E-02	8.67E-02
873.1	0.0225	0.0225	2.74E-02	9.69E-02	1.92E-02	2.69E-02	3.25E-02	6.06E-02	1.72E-02	2.99E-02	3.79E-02	8.67E-02
873.4	0.0225	0.0225	2.74E-02	9.71E-02	1.91E-02	2.70E-02	3.25E-02	6.07E-02	1.73E-02	2.99E-02	3.80E-02	8.68E-02
873.6	0.0225	0.0225	2.75E-02	9.72E-02	1.91E-02	2.70E-02	3.25E-02	6.07E-02	1.73E-02	2.99E-02	3.80E-02	8.68E-02
873.9	0.0225	0.0225	2.75E-02	9.73E-02	1.91E-02	2.70E-02	3.26E-02	6.07E-02	1.73E-02	2.99E-02	3.80E-02	8.69E-02
874.1	0.0226	0.0225	2.76E-02	9.74E-02	1.91E-02	2.70E-02	3.26E-02	6.07E-02	1.73E-02	2.99E-02	3.80E-02	8.69E-02
874.3	0.0226	0.0225	2.76E-02	9.75E-02	1.91E-02	2.70E-02	3.26E-02	6.07E-02	1.73E-02	2.98E-02	3.80E-02	8.69E-02
874.6	0.0226	0.0225	2.76E-02	9.76E-02	1.90E-02	2.70E-02	3.26E-02	6.07E-02	1.73E-02	2.98E-02	3.80E-02	8.69E-02
874.8	0.0226	0.0225	2.75E-02	9.77E-02	1.90E-02	2.70E-02	3.25E-02	6.07E-02	1.73E-02	2.98E-02	3.80E-02	8.69E-02
875.1	0.0226	0.0225	2.75E-02	9.77E-02	1.90E-02	2.70E-02	3.25E-02	6.07E-02	1.73E-02	2.97E-02	3.79E-02	8.69E-02
875.3	0.0226	0.0225	2.75E-02	9.78E-02	1.90E-02	2.70E-02	3.25E-02	6.08E-02	1.73E-02	2.97E-02	3.79E-02	8.70E-02
875.5	0.0226	0.0225	2.74E-02	9.78E-02	1.90E-02	2.70E-02	3.25E-02	6.08E-02	1.73E-02	2.97E-02	3.79E-02	8.69E-02
875.8	0.0226	0.0225	2.74E-02	9.79E-02	1.90E-02	2.70E-02	3.25E-02	6.08E-02	1.73E-02	2.97E-02	3.79E-02	8.70E-02
876	0.0226	0.0225	2.73E-02	9.79E-02	1.89E-02	2.70E-02	3.25E-02	6.08E-02	1.73E-02	2.97E-02	3.79E-02	8.70E-02
876.3	0.0226	0.0225	2.73E-02	9.80E-02	1.89E-02	2.71E-02	3.25E-02	6.08E-02	1.74E-02	2.97E-02	3.79E-02	8.70E-02
876.5	0.0226	0.0225	2.72E-02	9.79E-02	1.89E-02	2.71E-02	3.25E-02	6.09E-02	1.74E-02	2.97E-02	3.79E-02	8.70E-02
876.7	0.0226	0.0225	2.71E-02	9.79E-02	1.89E-02	2.71E-02	3.25E-02	6.09E-02	1.74E-02	2.98E-02	3.79E-02	8.70E-02
877	0.0226	0.0225	2.71E-02	9.79E-02	1.89E-02	2.71E-02	3.26E-02	6.09E-02	1.74E-02	2.98E-02	3.79E-02	8.70E-02
877.2	0.0226	0.0225	2.70E-02	9.79E-02	1.89E-02	2.72E-02	3.26E-02	6.09E-02	1.75E-02	2.98E-02	3.79E-02	8.70E-02
877.5	0.0225	0.0225	2.69E-02	9.78E-02	1.89E-02	2.72E-02	3.26E-02	6.10E-02	1.75E-02	2.98E-02	3.78E-02	8.70E-02
877.7	0.0225	0.0225	2.68E-02	9.78E-02	1.89E-02	2.72E-02	3.26E-02	6.10E-02	1.75E-02	2.98E-02	3.78E-02	8.71E-02
877.9	0.0225	0.0225	2.67E-02	9.77E-02	1.89E-02	2.72E-02	3.25E-02	6.10E-02	1.75E-02	2.98E-02	3.78E-02	8.71E-02
878.2	0.0225	0.0225	2.66E-02	9.77E-02	1.90E-02	2.73E-02	3.25E-02	6.11E-02	1.75E-02	2.98E-02	3.78E-02	8.71E-02
878.4	0.0225	0.0225	2.65E-02	9.76E-02	1.90E-02	2.73E-02	3.25E-02	6.11E-02	1.75E-02	2.97E-02	3.77E-02	8.71E-02
878.7	0.0225	0.0225	2.64E-02	9.76E-02	1.90E-02	2.73E-02	3.25E-02	6.11E-02	1.75E-02	2.97E-02	3.77E-02	8.72E-02
878.9	0.0225	0.0225	2.62E-02	9.75E-02	1.90E-02	2.73E-02	3.25E-02	6.11E-02	1.75E-02	2.97E-02	3.76E-02	8.72E-02
879.2	0.0225	0.0225	2.61E-02	9.74E-02	1.90E-02	2.73E-02	3.25E-02	6.11E-02	1.75E-02	2.97E-02	3.76E-02	8.72E-02
879.4	0.0225	0.0225	2.60E-02	9.74E-02	1.90E-02	2.73E-02	3.24E-02	6.12E-02	1.75E-02	2.96E-02	3.76E-02	8.72E-02
879.6	0.0225	0.0225	2.59E-02	9.73E-02	1.90E-02	2.73E-02	3.24E-02	6.12E-02	1.75E-02	2.96E-02	3.75E-02	8.72E-02
879.9	0.0224	0.0225	2.58E-02	9.72E-02	1.90E-02	2.74E-02	3.24E-02	6.12E-02	1.75E-02	2.96E-02	3.75E-02	8.72E-02
880.1	0.0224	0.0224	2.57E-02	9.72E-02	1.90E-02	2.74E-02	3.24E-02	6.12E-02	1.75E-02	2.96E-02	3.75E-02	8.72E-02
880.4	0.0224	0.0224	2.56E-02	9.71E-02	1.91E-02	2.74E-02	3.24E-02	6.12E-02	1.76E-02	2.96E-02	3.75E-02	8.72E-02
880.6	0.0224	0.0224	2.55E-02	9.70E-02	1.91E-02	2.74E-02	3.24E-02	6.13E-02	1.76E-02	2.96E-02	3.75E-02	8.72E-02
880.8	0.0224	0.0224	2.54E-02	9.69E-02	1.92E-02	2.75E-02	3.24E-02	6.13E-02	1.76E-02	2.96E-02	3.75E-02	8.72E-02
881.1	0.0224	0.0225	2.53E-02	9.68E-02	1.92E-02	2.75E-02	3.24E-02	6.13E-02	1.77E-02	2.96E-02	3.74E-02	8.73E-02
881.3	0.0224	0.0225	2.53E-02	9.67E-02	1.93E-02	2.75E-02	3.25E-02	6.14E-02	1.77E-02	2.96E-02	3.74E-02	8.73E-02
881.6	0.0224	0.0225	2.52E-02	9.67E-02	1.93E-02	2.76E-02	3.25E-02	6.14E-02	1.77E-02	2.96E-02	3.74E-02	8.73E-02
[truncated: 12,936 more rows]
