# Supplementary material for: 2-Methyl-4-chlorophenoxyacetic acid (MCPA) sorption and desorption as a function of biochar properties and pyrolysis temperature
Source: PLoS One. 2023 Sep 8;18(9):e0291398. doi: 10.1371/journal.pone.0291398 (PMC10490996; doi:10.1371/journal.pone.0291398)
Supplement: S2 File — (XLSX) [file pone.0291398.s004.xlsx]

## Sheet: Notes
Notes
	Values	Units
Feedstock	RH, WP, or PM
Pyrolysis Temp	25, 350, 500, or 800
Sorption - Ce	Equilibrium liquid concentration for sorption	µg/mL
Sorption - Cs	Equilibrium solid concnetration from sorption step	µg/g
Kd	Calculated sorption coefficient (Kd)	mL/g (L/kg)
Desorptin-Ce	Equilibrium liquid concentration for desorption	µg/mL
Desorption - Cs	Equilibrium solid concnetration from desorption step	µg/g
Table listing is one line for each replicate and at each concentration for sorption and desorption

## Sheet: Data
				Sorption			Desorption
Feedstock	Temp	Conc	Replication	Ce	Cs	Kd	Ce	Cs
PM	RAW	1	R1	0.0671781	0.34332	5.1106	0.0395438	0.179844
PM	RAW	1	R2	0.0652859	0.340316	5.2127	0.0390623	0.178855
PM	RAW	1	R3	0.0610201	0.390873	6.40565	0.0390861	0.181475
PM	RAW	2	R1	0.692882	3.16311	4.56516	0.407689	1.48116
PM	RAW	2	R2	0.707977	2.96989	4.19489	0.40202	1.60808
PM	RAW	2	R3	0.706256	2.99192	4.23631	0.398031	1.70728
PM	RAW	3	R1	3.2452	18.4934	5.69869	2.06537	6.79296
PM	RAW	3	R2	3.49306	14.186	4.0612	1.99908	7.61119
PM	RAW	3	R3	3.49528	14.7042	4.20689	2.04794	6.75039
PM	RAW	4	R1	5.8507	43.376	7.41381	4.15863	12.8363
PM	RAW	4	R2	7.2427	28.4307	3.92542	4.19421	11.8373
PM	RAW	4	R3	7.1807	28.087	3.91146	4.1968	11.3499
PM	RAW	5	R1	19.6468	63.4456	3.22931	10.7331	38.0619
PM	RAW	5	R2	20.3198	62.4032	3.07106	10.7995	40.5642
PM	RAW	5	R3	19.3872	74.8378	3.86017	10.7165	43.4613
PM	RAW	6	R1	39.4801	134.655	3.41071	21.5318	80.4567
PM	RAW	6	R2	41.1913	112.751	2.73725	22.2537	61.3858
PM	RAW	6	R3	39.988	128.154	3.2048	21.6882	76.2144
PM	350	1	R1	0.0597344	0.438599	7.34249	0.0367948	0.253203
PM	350	1	R2	0.0595144	0.441416	7.41696	0.0359319	0.274538
PM	350	1	R3	0.0631329	0.365832	5.79464	0.0374311	0.217484
PM	350	2	R1	0.645923	3.48535	5.39592	0.38216	1.98582
PM	350	2	R2	0.647299	3.60247	5.56539	0.374308	2.24629
PM	350	2	R3	0.620166	3.93642	6.34736	0.377368	2.19501
PM	350	3	R1	2.95991	21.2934	7.19393	1.93283	9.87608
PM	350	3	R2	3.25348	17.6802	5.43423	1.99619	8.15644
PM	350	3	R3	3.24957	18.4376	5.67385	1.92748	10.1706
PM	350	4	R1	6.00926	44.8766	7.46791	3.97235	18.5319
PM	350	4	R2	6.6857	33.0991	4.95073	3.99256	16.1096
PM	350	4	R3	6.49981	36.8024	5.66207	3.84199	20.5945
PM	350	5	R1	19.0608	70.391	3.69298	10.2006	50.5861
PM	350	5	R2	19.912	67.8396	3.40696	10.63	45.2328
PM	350	5	R3	19.7162	67.6332	3.43034	10.5427	45.7198
PM	350	6	R1	39.6385	127.526	3.21722	20.2877	106.572
PM	350	6	R2	40.2158	115.961	2.88346	21.1578	82.4418
PM	350	6	R3	41.0742	109.856	2.67458	22.4028	55.5999
PM	500	1	R1	0.0204683	0.941205	45.9835	0.0147603	0.824903
PM	500	1	R2	0.0182196	0.969989	53.2387	0.0131179	0.866973
PM	500	1	R3	0.0183845	0.967879	52.6466	0.0139387	0.846716
PM	500	2	R1	0.254447	9.1407	35.9238	0.154486	8.37546
PM	500	2	R2	0.260555	8.69689	33.3783	0.165355	7.76905
PM	500	2	R3	0.247585	9.2322	37.289	0.16095	8.21609
PM	500	3	R1	1.56449	37.0431	23.6774	1.0193	31.2844
PM	500	3	R2	1.80563	34.1852	18.9326	1.1553	28.018
PM	500	3	R3	1.75241	39.1679	22.3509	1.13234	32.1511
PM	500	4	R1	4.09722	70.3704	17.1752	2.66968	53.3975
PM	500	4	R2	4.07913	73.6816	18.0631	2.61077	57.3049
PM	500	4	R3	4.1005	62.5126	15.2451	2.61276	48.7544
PM	500	5	R1	14.2119	127.859	8.99662	7.90066	106.395
PM	500	5	R2	14.5533	139.289	9.57099	8.22071	111.235
PM	500	5	R3	12.8112	139.301	10.8734	7.52536	111.812
PM	500	6	R1	28.6299	273.537	9.55426	17.2912	193.117
PM	500	6	R2	32.0413	229.872	7.17425	18.4211	162.681
PM	500	6	R3	30.5379	239.533	7.84381	18.4785	156.227
PM	800	1	R1	0.0008399	1.19245	1419.75	0.00113253	1.19975
PM	800	1	R2	0.000564111	1.19598	2120.11	0.00468156	1.19127
PM	800	1	R3	0.000752167	1.19357	1586.84	0.00139923	1.19917
PM	800	2	R1	0.00459444	12.4721	2714.6	0.00179623	12.4836
PM	800	2	R2	0.00241977	12.001	4959.58	0.0023318	11.9729
PM	800	2	R3	0.00447802	11.9747	2674.1	0.00180351	11.9842
PM	800	3	R1	0.00728722	65.1508	8940.42	0.00241789	65.1814
PM	800	3	R2	0.00837669	55.4859	6623.85	0.00870658	55.3813
PM	800	3	R3	0.0252746	64.9005	2567.82	0.0111196	64.9338
PM	800	4	R1	0.255894	121.588	475.149	0.0280843	124.069
PM	800	4	R2	0.0675833	114.553	1694.99	0.0208624	114.841
PM	800	4	R3	0.27955	121.273	433.814	0.0343866	123.889
PM	800	5	R1	0.0448549	319.943	7132.83	0.0187229	319.537
PM	800	5	R2	0.101343	306.445	3023.84	0.0217692	307.101
PM	800	5	R3	0.178597	317.714	1778.95	0.0536968	318.54
PM	800	6	R1	0.286103	662.852	2316.83	0.0129724	666.76
PM	800	6	R2	0.0354322	614.949	17355.7	0.0632745	613.866
PM	800	6	R3	0.0496631	592.004	11920.4	0.0767503	590.813
RH	RAW	1	R1	0.0619564	0.410158	6.62009	0.037866	0.225161
RH	RAW	1	R2	0.0619804	0.365938	5.9041	0.0399286	0.155862
RH	RAW	1	R3	0.061806	0.396233	6.41092	0.0386784	0.197462
RH	RAW	2	R1	0.661894	3.29607	4.97976	0.413438	1.26388
RH	RAW	2	R2	0.679591	3.08633	4.54146	0.410987	1.30641
RH	RAW	2	R3	0.714951	2.88062	4.02911	0.482931	0.381425
RH	RAW	3	R1	3.22683	17.3413	5.37408	2.06831	6.23659
RH	RAW	3	R2	3.13406	19.15	6.1103	2.04817	7.02283
RH	RAW	3	R3	3.31057	17.6567	5.33343	2.01949	7.86554
RH	RAW	4	R1	6.82181	34.0425	4.99025	4.29586	9.59177
RH	RAW	4	R2	6.65103	34.8668	5.24231	4.2143	11.3446
RH	RAW	4	R3	6.81014	31.5675	4.63536	4.19694	11.195
RH	RAW	5	R1	19.0627	75.9975	3.98671	11.0831	32.9922
RH	RAW	5	R2	18.8812	78.3209	4.1481	10.6164	44.5805
RH	RAW	5	R3	20.6126	56.1586	2.72448	11.0896	31.594
RH	RAW	6	R1	37.1909	157.651	4.23897	21.4027	82.1664
RH	RAW	6	R2	38.3561	138.002	3.5979	21.397	78.389
RH	RAW	6	R3	37.6133	141.563	3.76364	21.7713	67.9249
RH	350	1	R1	0.0612323	0.419427	6.84976	0.0360542	0.270165
RH	350	1	R2	0.0571397	0.42126	7.37245	0.0362469	0.239924
RH	350	1	R3	0.0602475	0.385743	6.40265	0.0372462	0.215826
RH	350	2	R1	0.62255	4.06336	6.52696	0.38696	2.04569
RH	350	2	R2	0.471257	5.35707	11.3676	0.365732	2.39933
RH	350	2	R3	0.584599	4.21216	7.2052	0.371376	2.27609
RH	350	3	R1	3.29209	17.2051	5.22619	2.00988	7.80389
RH	350	3	R2	3.17847	19.3476	6.08706	1.95176	9.63196
RH	350	3	R3	3.09932	18.8525	6.08279	1.89519	10.2617
RH	350	4	R1	6.54059	34.8851	5.33363	4.12141	13.1833
RH	350	4	R2	6.42176	35.0014	5.45044	3.8743	18.3932
RH	350	4	R3	5.77048	41.1945	7.13884	3.84342	18.8776
RH	350	5	R1	19.7563	69.9156	3.5389	10.948	37.239
RH	350	5	R2	18.9639	77.2615	4.07412	10.5449	46.2677
RH	350	5	R3	19.0196	76.5489	4.02474	10.7559	41.05
RH	350	6	R1	39.7647	125.973	3.16796	21.4165	79.8609
RH	350	6	R2	39.3562	131.001	3.32861	21.5306	77.4849
RH	350	6	R3	40.5182	112.377	2.7735	21.5386	73.5727
RH	500	1	R1	0.0153714	1.00645	65.475	0.0117849	0.901936
RH	500	1	R2	0.0155484	0.929797	59.8001	0.0114048	0.843625
RH	500	1	R3	0.0169843	0.912779	53.7426	0.012602	0.815381
RH	500	2	R1	0.23043	8.40972	36.4959	0.136747	7.8654
RH	500	2	R2	0.220329	9.21178	41.8092	0.153102	8.10168
RH	500	2	R3	0.268668	8.26255	30.7538	0.143296	7.98408
RH	500	3	R1	1.71078	39.7229	23.2192	0.969776	36.338
RH	500	3	R2	1.76312	37.4641	21.2487	1.02746	33.4282
RH	500	3	R3	1.66041	35.9062	21.6249	0.92986	33.244
RH	500	4	R1	4.02169	65.8868	16.3829	2.22371	59.8628
RH	500	4	R2	4.04701	63.1465	15.6033	2.45399	52.3986
RH	500	4	R3	4.2765	60.4267	14.1299	2.43279	52.71
RH	500	5	R1	14.6451	127.445	8.70225	7.71537	114.522
RH	500	5	R2	14.467	129.638	8.96094	7.5335	118.947
RH	500	5	R3	15.1182	121.623	8.04481	7.81508	111.807
RH	500	6	R1	32.8212	203.6	6.20332	17.2431	176.798
RH	500	6	R2	32.6708	213.282	6.52821	17.9692	166.595
RH	500	6	R3	33.7851	207.551	6.14326	17.6246	180.818
RH	800	1	R1	0.00150005	1.13846	758.951	0.00701239	1.13924
RH	800	1	R2	0.00164025	1.13674	693.025	0.00797432	1.13686
RH	800	1	R3	0.00233025	1.12824	484.172	0.00839268	1.13534
RH	800	2	R1	0.0326981	11.6135	355.173	0.00854071	11.7964
RH	800	2	R2	0.0222514	11.2954	507.625	0.00790468	11.3657
RH	800	2	R3	0.032175	11.1732	347.264	0.00933205	11.3245
RH	800	3	R1	0.233197	54.853	235.222	0.072625	55.8314
RH	800	3	R2	0.702669	51.0378	72.6343	0.110541	56.7594
RH	800	3	R3	0.288245	54.1754	187.949	0.10834	54.947
RH	800	4	R1	1.05281	106.524	101.181	0.50858	106.687
RH	800	4	R2	1.00906	102.965	102.041	0.46974	103.533
RH	800	4	R3	1.2337	100.201	81.2196	0.49589	102.744
RH	800	5	R1	5.73518	237.105	41.3422	2.17457	252.011
RH	800	5	R2	6.648	225.871	33.9758	2.80249	236.504
RH	800	5	R3	7.91136	210.322	26.5848	3.51472	218.74
RH	800	6	R1	21.7356	347.869	16.0046	9.72891	369.287
RH	800	6	R2	19.9907	369.345	18.4758	9.41601	378.007
RH	800	6	R3	21.9815	358.637	16.3154	10.0418	376.191
WP	RAW	1	R1	0.049702	0.525014	10.5632	0.0333963	0.319039
WP	RAW	1	R2	0.0544771	0.46842	8.59849	0.0372537	0.227923
WP	RAW	1	R3	0.0374687	0.646073	17.243	0.0290986	0.410471
WP	RAW	2	R1	0.46027	5.48263	11.9118	0.325466	3.28872
WP	RAW	2	R2	0.444275	6.60966	14.8774	0.330443	3.72304
WP	RAW	2	R3	0.529175	4.86904	9.2012	0.348575	2.83481
WP	RAW	3	R1	2.86011	20.9131	7.31198	1.9122	9.69361
WP	RAW	3	R2	2.9877	20.9513	7.01252	1.96896	9.00289
WP	RAW	3	R3	2.76681	24.6169	8.8972	1.83309	12.8713
WP	RAW	4	R1	4.72572	57.2219	12.1086	3.33905	33.025
WP	RAW	4	R2	3.58585	74.1011	20.6649	3.44989	32.54
WP	RAW	4	R3	5.95537	43.7713	7.34989	4.01913	16.6867
WP	RAW	5	R1	12.6992	140.58	11.07	8.48313	90.9235
WP	RAW	5	R2	15.7651	109.45	6.94256	9.64174	65.7152
WP	RAW	5	R3	13.7478	133.359	9.70036	9.25037	76.095
WP	RAW	6	R1	24.6988	311.399	12.6078	17.4018	186.105
WP	RAW	6	R2	30.1467	254.122	8.42952	18.9798	150.499
WP	RAW	6	R3	23.2074	317.541	13.6827	15.879	214.889
WP	350	1	R1	0.0644815	0.349849	5.42557	0.0388306	0.184712
WP	350	1	R2	0.0580923	0.47877	8.24154	0.0356827	0.293528
WP	350	1	R3	0.0565783	0.460575	8.1405	0.0358513	0.268137
WP	350	2	R1	0.553517	4.75672	8.59363	0.338373	3.16565
WP	350	2	R2	0.540137	4.9214	9.11139	0.347692	2.95624
WP	350	2	R3	0.524363	5.11553	9.75571	0.321831	3.5781
WP	350	3	R1	3.12455	20.0377	6.41298	1.86369	11.8346
WP	350	3	R2	3.12197	19.2988	6.18162	1.86088	11.4476
WP	350	3	R3	2.95872	20.5189	6.93508	2.23144	2.73164
WP	350	4	R1	6.14209	38.316	6.23827	3.72674	21.9506
WP	350	4	R2	6.29937	36.452	5.78661	3.79669	20.2461
WP	350	4	R3	6.55242	36.129	5.51384	3.86387	20.0159
WP	350	5	R1	20.0781	60.5777	3.01711	10.6928	40.1436
WP	350	5	R2	19.5206	67.4388	3.45475	10.4778	45.6425
WP	350	5	R3	19.0995	67.4345	3.5307	10.7876	35.901
WP	350	6	R1	39.8833	115.62	2.89896	21.8767	63.9975
WP	350	6	R2	38.9527	130.93	3.36126	21.4901	75.8341
WP	350	6	R3	39.6249	122.964	3.1032	21.7555	69.311
WP	500	1	R1	0.0214348	0.89311	41.6663	0.0144269	0.800293
WP	500	1	R2	0.0206394	0.838406	40.6215	0.0135824	0.762185
WP	500	1	R3	0.0156312	0.928815	59.4204	0.0118188	0.834164
WP	500	2	R1	0.293755	7.6592	26.0735	0.186343	6.69247
WP	500	2	R2	0.275743	8.17547	29.6489	0.176416	7.19776
WP	500	2	R3	0.255436	8.4254	32.9844	0.171652	7.32572
WP	500	3	R1	2.392	27.2356	11.3861	1.40672	21.8757
WP	500	3	R2	2.35875	27.6296	11.7137	1.51059	19.542
WP	500	3	R3	2.47612	27.2478	11.0042	1.40733	22.6378
WP	500	4	R1	6.07831	42.1976	6.94233	3.6126	26.5563
WP	500	4	R2	5.59826	48.3423	8.63525	3.4542	30.8244
WP	500	4	R3	5.35256	49.507	9.24923	3.20472	35.7098
WP	500	5	R1	20.071	60.6651	3.02253	11.4243	22.9028
WP	500	5	R2	20.9634	49.6815	2.36992	11.1422	28.8689
WP	500	5	R3	21.0053	49.1654	2.34062	11.6669	16.4642
WP	500	6	R1	40.3139	119.213	2.95712	21.8297	69.6969
WP	500	6	R2	41.4327	105.444	2.54493	22.5213	52.5304
WP	500	6	R3	39.4381	120.707	3.06067	21.0643	82.1018
WP	800	1	R1	0.00338417	1.11527	329.556	0.00222032	1.10197
WP	800	1	R2	0.00574634	1.04597	182.024	0.00422039	1.014
WP	800	1	R3	0.00268408	1.12389	418.723	0.0018062	1.11227
WP	800	2	R1	0.0506146	10.9463	216.267	0.0253479	10.9327
WP	800	2	R2	0.0628711	10.7954	171.707	0.0392921	10.5945
WP	800	2	R3	0.0819658	10.1693	124.068	0.0463314	10.0281
WP	800	3	R1	0.888112	45.0594	50.7362	0.449135	44.7303
WP	800	3	R2	0.888868	45.0505	50.6829	0.554711	42.3328
WP	800	3	R3	0.766639	48.2875	62.986	0.436784	46.8353
WP	800	4	R1	2.07219	86.5518	41.7682	1.64469	72.2356
WP	800	4	R2	2.6716	82.5034	30.8816	1.77111	71.5722
WP	800	4	R3	2.46599	81.8845	33.2055	1.51374	74.917
WP	800	5	R1	14.5346	128.804	8.8619	7.6405	116.372
WP	800	5	R2	15.7982	113.253	7.16871	8.61066	92.527
WP	800	5	R3	14.2177	132.705	9.33378	7.781	113.303
WP	800	6	R1	35.3542	187.466	5.30252	20.7498	102.931
WP	800	6	R2	33.0087	209.123	6.3354	18.4148	155.829
WP	800	6	R3	33.8612	198.631	5.86605	19.6674	125.642
