# Supplementary material for: 2-Methyl-4-chlorophenoxyacetic acid (MCPA) sorption and desorption as a function of biochar properties and pyrolysis temperature
Source: PLoS One. 2023 Sep 8;18(9):e0291398. doi: 10.1371/journal.pone.0291398 (PMC10490996; doi:10.1371/journal.pone.0291398)
Supplement: S3 File — (XLSX) [file pone.0291398.s005.xlsx]

## Sheet: props
		Biochar Propertues															Sorption/Desorption Coefficients
Feedstock	Temperature	Drying Loss (%)	C	H	N	S	Ash	O	VM	FC	C:N	H:C	O:C	pH	SSA	SSA_STDEV	Kd	Qmax	KL	Kf	1/n	Kf_de	1/n_de	Qm	KDR	B	A	H
PM	RAW	7.32	36.48	4.92	2.93	1.33	24	37.1	61.75	14.26	14.5256	1.61842	0.762747	6.1	0.1	0.1	3.04	307.95	0.016	4.61	0.919968	3.73063	0.94829	30.4	9.58	147.3	3.68	1.03079
PM	350	2.04	39.58	2.76	3.27	1.63	47.6	19.9	28.54	23.82	14.1213	0.836786	0.377084	6.2	3.26	0.08	2.82	201.6	0.032	5.6	0.881519	5.15059	0.913674	33.96	9.15	151.9	4.32	1.03648
PM	500	1.92	35.84	1.28	2.45	2.17	61.9	14.7	17.73	20.41	17.0667	0.428571	0.307617	7.4	5.12	0.09	7.74	304.9	0.091	21.61	0.743925	24.5727	0.73477	73.47	4.69	85.4	11.29	0.987693
PM	800	4.15	41.55	0.71	1.8	1.96	66.4	12.2	9.13	24.5	26.9306	0.205054	0.220217	9.4	61.61	0.26	921	234.6	17.95	2061.9	0.918859	21338.3	1.28762	528.64	1.85	37.2	923.9	1.40133
RH	RAW	5.48	41.4	5.13	0.4	0.04	17.1	39.8	65.9	17.05	120.75	1.48696	0.721014	7.6	0.44	0.24	3.73	401.5	0.013	5.09	0.926193	3.2111	0.965895	32.87	9.34	131.2	3.68	1.04287
RH	350	2.39	49.9	3.04	0.63	0.03	32	20.5	27.69	40.32	92.4074	0.731062	0.308116	7.2	5.29	0.03	3.01	207.5	0.033	6.07	0.872841	4.96001	0.897354	36.62	9.21	145.7	4.45	1.02808
RH	500	1.93	51.7	1.93	0.6	0.02	39.3	19.5	12.32	48.39	100.528	0.447969	0.282882	7.1	18.02	0.03	5.99	244.7	0.116	20.91	0.703579	27.1995	0.728065	67.96	4.24	101.8	13.68	1.0348
RH	800	1.9	53.35	0.66	0.56	0.25	43.8	13.9	4.69	51.55	111.146	0.148454	0.195408	7.9	2.28	0.2	15.66	378.5	0.463	76.3	0.604725	123.809	0.669898	135.85	2.05	70.35	93.34	1.10777
WP	RAW	4.26	50.36	6.14	0.07	0.01	0.37	46.3	82.42	17.21	839.333	1.46307	0.689535	5.5	0.1	0.25	10.56	5963.8	0.002	10.72	0.970657	8.32906	0.984404	57.55	8.11	68.05	4.71	1.01416
WP	350	2.46	76.39	3.8	0.18	0.01	1.01	20.4	32.9	66.09	495.12	0.596937	0.200288	5.4	0.64	0.06	2.96	186.6	0.039	6.32	0.852558	5.34793	0.862001	36.86	9.13	151.33	4.58	1.01108
WP	500	1.76	89.12	2.82	0.18	0.01	1.34	8.72	15.15	83.51	577.63	0.379713	0.0733842	5.8	0.2	0.35	2.45	111.4	0.138	12.98	0.60024	12.0866	0.535702	42.3	4.11	201.86	15.36	0.89248
WP	800	0.91	95.66	0.85	0.37	0.1	1.67	2.51	4.2	94.12	301.631	0.106628	0.0196791	6.5	46.57	1.05	5.13	198.1	0.354	36.64	0.553929	41.6097	0.522996	84.25	2.35	124.68	62.42	0.944157
